# Supplementary material for: Tor Signaling Regulates Transcription of Amino Acid Permeases through a GATA Transcription Factor Gaf1 in Fission Yeast
Source: PLoS One. 2015 Dec 21;10(12):e0144677. doi: 10.1371/journal.pone.0144677 (PMC4686964; doi:10.1371/journal.pone.0144677)
Supplement: S1 Table — (XLS) [file pone.0144677.s005.xls]

## Sheet: Sheet3
Gene	Chr	Start	End	Strand	logFC	logConc	p-value	peaks	product	synonyms
SPAC212.12	chr1	15262	15271	+	3.78	-0.28	0.017	TOP	S. pombe specific GPI anchored protein family
SPAC212.12	chr1	15262	15294	+	3.98	-0.75	0.0018	BOTTOM	S. pombe specific GPI anchored protein family
SPAC212.12	chr1	15620	15815	+	3.57	5.22	3.8e-21	BOTTOM	S. pombe specific GPI anchored protein family
SPAC212.12	chr1	15713	15716	+	4.15	4.37	5.8e-14	TOP	S. pombe specific GPI anchored protein family
SPAC212.12	chr1	15796	15798	+	3.12	1.19	0.00024	TOP	S. pombe specific GPI anchored protein family
SPAC212.12	chr1	15809	15812	+	3.43	2.44	7.3e-07	TOP	S. pombe specific GPI anchored protein family
SPAC1F8.03c	chr1	90287	90290	-	-2.49	1.42	0.0011	TOP	siderophore-iron transporter Str3	str3
SPAC1F8.05	chr1	95788	95790	+	2.25	2.48	0.00071	TOP	sequence orphan	isp3
SPAC1F8.06	chr1	99830	99923	+	-2.24	4.28	1.1e-09	BOTTOM	cell surface glycoprotein	fta5
SPAC1F8.06	chr1	99831	99833	+	-1.99	3.42	0.00081	TOP	cell surface glycoprotein	fta5
SPAC1F8.06	chr1	99915	99917	+	-2.67	2.47	2.4e-05	TOP	cell surface glycoprotein	fta5
SPAC11D3.03c	chr1	111973	111982	-	3.26	1.25	1.5e-05	BOTTOM	conserved protein
SPAC11D3.03c	chr1	111975	111977	-	3.84	1.1	0.00067	TOP	conserved protein
SPAC11D3.14c	chr1	134826	134828	-	-6.28	-0.75	0.0046	TOP	5-oxoprolinase (ATP-hydrolizing) (predicted)
SPAC11D3.14c	chr1	135064	135075	-	-4.12	0.74	1e-09	BOTTOM	5-oxoprolinase (ATP-hydrolizing) (predicted)
SPAC11D3.14c	chr1	135066	135068	-	-3.83	-0.11	0.0012	TOP	5-oxoprolinase (ATP-hydrolizing) (predicted)
SPAC11D3.14c	chr1	135121	135151	-	-4	8.38	5.8e-26	BOTTOM	5-oxoprolinase (ATP-hydrolizing) (predicted)
SPAC11D3.14c	chr1	135143	135148	-	-3.99	7.89	2.4e-14	TOP	5-oxoprolinase (ATP-hydrolizing) (predicted)
SPAC11D3.15	chr1	136157	136254	+	-3.28	7.72	6.8e-21	BOTTOM	5-oxoprolinase (ATP-hydrolizing) (predicted)
SPAC11D3.15	chr1	136243	136245	+	-3.32	8	4e-13	TOP	5-oxoprolinase (ATP-hydrolizing) (predicted)
SPAC11D3.15	chr1	136318	136320	+	-3.37	0.05	0.017	TOP	5-oxoprolinase (ATP-hydrolizing) (predicted)
SPAC11D3.18c	chr1	145906	145909	-	-2.14	1.43	0.029	TOP	nicotinic acid plasma membrane transporter (predicted)
SPAC11D3.18c	chr1	146260	146268	-	-2.95	2.21	5.7e-11	BOTTOM	nicotinic acid plasma membrane transporter (predicted)
SPAC11D3.18c	chr1	146266	146268	-	-2.8	0.68	0.0017	TOP	nicotinic acid plasma membrane transporter (predicted)
SPAC11D3.18c	chr1	146371	146373	-	-3.48	0.1	0.0019	TOP	nicotinic acid plasma membrane transporter (predicted)
SPAC11D3.18c	chr1	146371	146392	-	-2.48	7.91	6.3e-12	BOTTOM	nicotinic acid plasma membrane transporter (predicted)
SPAC11D3.18c	chr1	146387	146390	-	-2.52	6.27	1.6e-07	TOP	nicotinic acid plasma membrane transporter (predicted)
SPAC5H10.01	chr1	146825	146828	+	-2.42	2.03	0.00022	TOP	DUF1445 family protein
SPAC5H10.01	chr1	146825	146885	+	-2.47	8.23	2e-11	BOTTOM	DUF1445 family protein
SPAC5H10.01	chr1	146847	146850	+	-3.87	1.68	1.6e-07	TOP	DUF1445 family protein
SPAC5H10.01	chr1	146878	146880	+	-2.35	8.38	1.7e-06	TOP	DUF1445 family protein
SPAC5H10.01	chr1	146882	146884	+	-2.74	5.47	5.5e-08	TOP	DUF1445 family protein
SPAC5H10.01	chr1	147748	147750	+	-4.66	-0.18	0.0054	TOP	DUF1445 family protein
SPAC5H10.07	chr1	158880	158885	+	2.75	0.89	0.0094	TOP	sequence orphan
SPAC13G6.06c	chr1	186260	186295	-	1.08	7.26	0.021	BOTTOM	glycine cleavage complex subunit P (predicted)	gcv2
SPAC24B11.09	chr1	215661	215677	+	1.23	6.07	0.0021	BOTTOM	mitochondrial pyruvate transmembrane transporter subunit Mpc2	mpc2
SPAC24B11.09	chr1	215663	215668	+	1.33	6.19	0.038	TOP	mitochondrial pyruvate transmembrane transporter subunit Mpc2	mpc2
SPAC18B11.06	chr1	307997	308040	-	-0.99	5.82	0.019	BOTTOM	U3 snoRNP-associated protein Lcp5 (predicted)
SPAC18B11.03c	chr1	312098	312101	+	1.78	1.93	0.037	TOP	N-acetyltransferase (predicted)
SPAC630.15	chr1	361980	362008	+	1.58	2.13	0.0053	BOTTOM	sequence orphan	mug177
SPAC1751.01c	chr1	381179	381261	-	1.02	5.98	0.045	BOTTOM	gluconate transporter inducer Gti1	gti1
SPAC1751.01c	chr1	381185	381192	-	1.61	4.75	0.025	TOP	gluconate transporter inducer Gti1	gti1
SPAC1751.01c	chr1	381217	381219	-	1.63	2.68	0.033	TOP	gluconate transporter inducer Gti1	gti1
SPAC1751.04	chr1	383969	383988	+	1.71	0.86	0.014	BOTTOM	pre-ribosomal protein Loc1 (predicted)
SPAC23E2.03c	chr1	453551	453570	-	1.74	3.78	0.0088	BOTTOM	meiotic suppressor protein Ste7	ste7
SPAC23E2.03c	chr1	453561	453564	-	2.1	3.31	0.032	TOP	meiotic suppressor protein Ste7	ste7
SPAC24H6.11c	chr1	464380	464394	+	-2.97	0.62	0.00081	TOP	sulfate transporter (predicted)
SPAC24H6.11c	chr1	464429	464433	+	-5.87	-1.19	0.025	TOP	sulfate transporter (predicted)
SPAC24H6.11c	chr1	464771	464971	+	1.49	7.25	0.011	BOTTOM	sulfate transporter (predicted)
SPAC24H6.11c	chr1	464934	464937	+	2.94	2.28	0.0024	TOP	sulfate transporter (predicted)
SPAC24H6.11c	chr1	464969	464971	+	4.03	1.36	2.9e-05	TOP	sulfate transporter (predicted)
SPAC227.18	chr1	530393	530405	+	2.32	6.02	2.4e-06	TOP	saccharopine dehydrogenase Lys3	lys3
SPAC2F7.05c	chr1	541584	541624	-	-0.92	7.88	0.04	BOTTOM	translation initiation factor eIF5 (predicted)
SPAC2F7.06c	chr1	543711	543723	-	1.65	1.32	0.014	BOTTOM	DNA polymerase X family	pol4
SPAC2G11.05c	chr1	817928	817932	-	3.09	0.44	0.018	TOP	BRO1 domain protein Rim20 (predicted)	rim20
SPAC22H12.02	chr1	894718	894803	+	-1.17	2.3	0.032	BOTTOM	transcription factor TFIIF complex subunit Tfg3	tfg3
SPAC1687.11	chr1	922265	922313	+	-1.18	5.37	0.0022	BOTTOM	rRNA methyltransferase Spb1 (predicted)	spb1
SPAC1687.14c	chr1	928666	928773	-	0.91	4.47	0.044	BOTTOM	EF hand family protein, unknown role
SPAC222.06	chr1	953080	953110	+	-1.21	6.6	0.0043	BOTTOM	nuclear HMG-like acidic protein Mak16 (predicted)	mak16
SPAC222.06	chr1	953746	953749	+	-1.1	2.46	0.043	BOTTOM	nuclear HMG-like acidic protein Mak16 (predicted)	mak16
SPAC222.08c	chr1	958402	958412	-	3.56	-0.25	0.00071	BOTTOM	glutamine aminotransferase subunit (predicted)
SPAC821.10c	chr1	1004142	1004144	-	-3.95	-0.87	0.044	TOP	superoxide dismutase Sod1	sod1
SPAC1A6.04c	chr1	1077487	1077490	-	1.72	2.42	0.025	TOP	phospholipase B homolog Plb1	plb1
SPAC1A6.04c	chr1	1077487	1077512	-	1.28	11.59	0.0096	BOTTOM	phospholipase B homolog Plb1	plb1
SPAC30D11.02c	chr1	1119961	1119963	+	2.31	0.46	0.044	TOP	sequence orphan
SPAC10F6.13c	chr1	1232024	1232083	-	-1.65	7.38	6.9e-05	BOTTOM	aspartate aminotransferase (predicted)
SPAC10F6.13c	chr1	1232038	1232040	-	-1.61	6.49	0.042	TOP	aspartate aminotransferase (predicted)
SPAC10F6.13c	chr1	1232094	1232099	-	-2.68	-0.91	0.02	BOTTOM	aspartate aminotransferase (predicted)
SPAC57A10.05c	chr1	1375593	1375596	-	2.09	3.09	0.0014	TOP	F-box/WD repeat protein protein Pof1	pof1
SPAC57A10.08c	chr1	1379842	1379911	-	1.01	4.53	0.038	BOTTOM	carboxylic ester hydrolase activity (predicted)
SPAC20G8.03	chr1	1393662	1393664	+	2.04	3.18	0.00081	TOP	MFS myo-inositol transporter	itr2
SPAC20G8.09c	chr1	1418772	1418797	-	-1.01	6.87	0.019	BOTTOM	ribosome biogenesis ATPase (predicted)
SPAC57A7.05	chr1	1538824	1538827	-	2.34	1.87	8.7e-06	BOTTOM	conserved protein
SPAC57A7.05	chr1	1538825	1538827	-	2.36	2.53	0.00032	TOP	conserved protein
SPAC23H4.05c	chr1	1599960	1599962	+	-3.95	-0.88	0.041	TOP	sequence orphan
SPAC664.06	chr1	1712780	1712803	+	-1	8.37	0.036	BOTTOM	ribosomal protein L7-like Rlp7 involved in ribosome biogenesis (predicted)	rlp7
SPAC664.14	chr1	1731675	1731701	+	-2.67	1.26	0.00093	TOP	ammonium transporter Amt2	amt2
SPACUNK12.02c	chr1	1739771	1739829	-	1.09	3.54	0.02	BOTTOM	calcium/calmodulin-dependent protein kinase Cmk1	cmk1
SPAC17A5.11	chr1	1772356	1772364	+	1.82	1.62	0.038	TOP	endonuclease Rec12	rec12
SPAC17A5.11	chr1	1772356	1772408	+	2.1	1.6	9.9e-05	BOTTOM	endonuclease Rec12	rec12
SPAC1002.12c	chr1	1820272	1820277	-	1.46	3.57	0.037	TOP	succinate-semialdehyde dehydrogenase
SPAC1002.17c	chr1	1831595	1831643	-	1.42	4.84	0.00022	BOTTOM	uracil phosphoribosyltransferase (predicted)	urg2
SPAC1002.17c	chr1	1831599	1831601	-	1.55	4.69	0.02	TOP	uracil phosphoribosyltransferase (predicted)	urg2
SPAC1002.19	chr1	1835243	1835247	+	3.61	1.33	7.2e-05	TOP	GTP cyclohydrolase II (predicted)	urg1
SPAC1002.19	chr1	1835243	1835297	+	4.11	2.49	5.9e-14	BOTTOM	GTP cyclohydrolase II (predicted)	urg1
SPAC1399.01c	chr1	1851872	1851876	+	3.39	1.85	8.7e-05	TOP	membrane transporter (predicted)
SPAPB1A10.04c	chr1	1866607	1866695	-	-1.19	2.55	0.016	BOTTOM	geranylgeranyltransferase I alpha subunit Cwp1	cwp1
SPAPB1A10.07c	chr1	1874704	1874764	-	-4.05	3.68	3.9e-23	BOTTOM	sphingolipid biosynthesis protein (predicted)
SPAPB1A10.07c	chr1	1874712	1874726	-	-4.4	3.75	2e-15	TOP	sphingolipid biosynthesis protein (predicted)
SPAPB1A10.08	chr1	1875567	1875594	+	1.8	4.06	6.9e-06	BOTTOM	sequence orphan
SPAPB1A10.08	chr1	1875584	1875586	+	1.67	4.38	0.0046	TOP	sequence orphan
SPAC140.02	chr1	1897459	1897470	+	-1.19	9.04	0.003	BOTTOM	nucleolar protein required for rRNA processing	gar2
SPAC140.02	chr1	1897581	1897584	+	-1.46	0.99	0.042	BOTTOM	nucleolar protein required for rRNA processing	gar2
SPAC140.02	chr1	1897692	1897695	+	-1.58	1.6	0.0034	BOTTOM	nucleolar protein required for rRNA processing	gar2
SPAC140.02	chr1	1898434	1898447	+	-1.89	0.58	0.0053	BOTTOM	nucleolar protein required for rRNA processing	gar2
SPAC140.03	chr1	1900545	1900605	+	1	4.93	0.014	BOTTOM	argonaute binding protein 1	arb1
SPAC3H1.06c	chr1	1942971	1943007	-	1.85	5.59	0.00032	BOTTOM	membrane transporter (predicted)
SPAC3H1.07	chr1	1944107	1944185	+	-0.98	8.44	0.032	BOTTOM	arginase Aru1	aru1
SPAC17H9.04c	chr1	2011704	2011728	-	-1.2	4.43	0.007	BOTTOM	RNA-binding protein
SPAC17H9.05	chr1	2012803	2012858	+	-0.88	7.26	0.043	BOTTOM	rRNA processing protein Ebp2 (predicted)	ebp2
SPAC17H9.06c	chr1	2016316	2016422	-	1.23	4.56	0.013	BOTTOM	conserved eukaryotic protein
SPAC17H9.06c	chr1	2016417	2016420	-	2.87	1.58	0.00022	TOP	conserved eukaryotic protein
SPAC17H9.07	chr1	2016505	2016511	+	3.93	0.72	0.00027	TOP	signal recognition particle subunit Srp21 (predicted)
SPAC17H9.07	chr1	2016505	2016542	+	3.78	1.58	4.3e-10	BOTTOM	signal recognition particle subunit Srp21 (predicted)
SPAC17H9.12c	chr1	2026837	2026853	-	-1.41	1.8	0.014	BOTTOM	mitochondrial cytochrome c-heme linkage protein Cyc2 (predicted)
SPAC3C7.13c	chr1	2093754	2093756	-	6.38	-0.28	0.001	TOP	glucose-6-phosphate 1-dehydrogenase (predicted)
SPAC3C7.13c	chr1	2093754	2093812	-	1.15	3.06	0.016	BOTTOM	glucose-6-phosphate 1-dehydrogenase (predicted)
SPAC13F5.03c	chr1	2176843	2177019	-	2.5	8.36	0.0019	BOTTOM	mitochondrial glycerol dehydrogenase Gld1	gld1
SPAC13F5.03c	chr1	2176982	2176984	-	2.57	4.11	0.002	TOP	mitochondrial glycerol dehydrogenase Gld1	gld1
SPAC1783.08c	chr1	2203984	2203986	-	-2.85	0.22	0.038	TOP	60S ribosomal protein L15b (predicted)	rpl1502
SPAC1783.08c	chr1	2204032	2204114	-	-1.34	4.4	0.033	BOTTOM	60S ribosomal protein L15b (predicted)	rpl1502
SPAC18G6.01c	chr1	2210693	2210730	-	0.98	4.65	0.049	BOTTOM	chalcone related protein family
SPAC18G6.13	chr1	2240589	2240596	+	2.07	-0.11	0.023	BOTTOM	sequence orphan
SPAC18G6.15	chr1	2243480	2243493	+	-2.2	0.37	0.044	TOP	EB1 family Mal3	mal3
SPAC4G9.10	chr1	2274000	2274003	+	2.87	0.67	0.017	TOP	ornithine carbamoyltransferase Arg3	arg3
SPAC4G9.22	chr1	2291085	2291104	+	2.69	1.66	4.2e-07	BOTTOM	conserved fungal protein
SPAC4G9.22	chr1	2291099	2291101	+	3.72	-0.33	0.017	TOP	conserved fungal protein
SPAC6C3.02c	chr1	2325425	2325434	-	2.21	2.73	0.00067	TOP	mitochondrial CHCH domain protein (predicted)
SPAC6B12.15	chr1	2440009	2440014	+	-1.03	3.14	0.035	BOTTOM	RACK1 ortholog Cpc2	cpc2
SPAC19A8.16	chr1	2472924	2473034	-	1.07	3.6	0.023	BOTTOM	conserved fungal protein	prl65
SPAC19A8.07c	chr1	2474611	2474677	+	-0.97	5.65	0.021	BOTTOM	U3 snoRNP-associated protein Imp4 (predicted)
SPAC4A8.04	chr1	2544835	2544852	+	1.13	9.47	0.026	BOTTOM	vacuolar serine protease Isp6	isp6
SPAC4A8.04	chr1	2545093	2545280	+	1.01	4.29	0.02	BOTTOM	vacuolar serine protease Isp6	isp6
SPAC4F8.07c	chr1	2666300	2666304	+	-2.02	0.49	0.0066	BOTTOM	hexokinase 2	hxk2
SPAC4F8.04	chr1	2671593	2671611	-	-0.96	3.55	0.043	BOTTOM	Brix domain protein Rpf1 (predicted)
SPAC6F6.03c	chr1	2736198	2736220	-	-0.93	6.83	0.045	BOTTOM	ribosome export GTPase (predicted)
SPAC1805.16c	chr1	2802495	2802497	-	5.8	-0.84	0.025	TOP	purine nucleoside phosphorylase (predicted)
SPAC1805.16c	chr1	2802495	2802500	-	3.32	0.44	4.7e-05	BOTTOM	purine nucleoside phosphorylase (predicted)
SPAC3F10.19	chr1	2830371	2830373	+	-4.36	5.1	0.00068	TOP	ribonucleotide reductase (RNR) inhibitor family	spd2
SPAC3F10.10c	chr1	2835469	2835474	-	7.14	0.43	1.9e-05	TOP	pheromone M-factor receptor Map3	map3
SPAC3F10.10c	chr1	2835469	2835476	-	4.93	0.98	2.3e-09	BOTTOM	pheromone M-factor receptor Map3	map3
SPAC8F11.10c	chr1	2871634	2871637	-	1.81	2.87	0.042	TOP	pyruvyltransferase Pvg1	pvg1
SPACUNK4.10	chr1	2893251	2893253	-	-3.84	-0.95	0.019	TOP	glyoxylate reductase (predicted)
SPACUNK4.10	chr1	2893350	2893358	-	-3.89	2.08	1.1e-08	TOP	glyoxylate reductase (predicted)
SPAC513.03	chr1	2913127	2913264	-	-3.04	7.52	4e-17	BOTTOM	M-factor precursor Mfm2	mfm2
SPAC513.03	chr1	2913228	2913230	-	-3.91	0.57	0.00012	TOP	M-factor precursor Mfm2	mfm2
SPAC513.03	chr1	2913246	2913248	-	-4.19	3.2	9.1e-11	TOP	M-factor precursor Mfm2	mfm2
SPAC513.03	chr1	2913249	2913251	-	-5.11	7.04	1.8e-18	TOP	M-factor precursor Mfm2	mfm2
SPAC513.04	chr1	2913423	2913436	+	-7.58	3.05	6e-33	BOTTOM	sequence orphan
SPAC513.04	chr1	2913424	2913428	+	-7.42	3.6	5e-22	TOP	sequence orphan
SPAC2E1P3.04	chr1	2932420	2932427	+	9.45	2.74	1.3e-15	TOP	copper amine oxidase Cao1	cao1
SPAC2E1P3.04	chr1	2932522	2932524	+	9.33	2.6	9.2e-16	TOP	copper amine oxidase Cao1	cao1
SPAC2E1P3.04	chr1	2932522	2932561	+	10.49	3.07	1.7e-31	BOTTOM	copper amine oxidase Cao1	cao1
SPAC2E1P3.04	chr1	2932558	2932561	+	9.01	2.28	8e-14	TOP	copper amine oxidase Cao1	cao1
SPAC2E1P3.04	chr1	2932654	2932656	+	5.89	-0.81	0.038	TOP	copper amine oxidase Cao1	cao1
SPAC2E1P3.04	chr1	2932773	2932831	+	7.2	2.33	6.9e-22	BOTTOM	copper amine oxidase Cao1	cao1
SPAC2E1P3.04	chr1	2932811	2932813	+	4.01	-0.05	0.015	TOP	copper amine oxidase Cao1	cao1
SPAC2E1P3.05c	chr1	2935675	2935677	-	6.44	-0.2	0.0023	TOP	fungal cellulose binding domain protein
SPAC2E1P3.05c	chr1	2936151	2936257	-	12.22	7.34	3.5e-75	BOTTOM	fungal cellulose binding domain protein
SPAC2E1P3.05c	chr1	2936152	2936154	-	8.16	1.44	4.4e-09	TOP	fungal cellulose binding domain protein
SPAC2E1P3.05c	chr1	2936170	2936178	-	9.09	2.35	2.2e-14	TOP	fungal cellulose binding domain protein
SPAC2E1P3.05c	chr1	2936234	2936236	-	6.79	0.15	0.00061	TOP	fungal cellulose binding domain protein
SPAC2E1P3.05c	chr1	2936247	2936254	-	10.79	6.56	1.6e-42	TOP	fungal cellulose binding domain protein
SPAC2E1P3.05c	chr1	2936305	2936308	-	6.74	0.03	0.0007	TOP	fungal cellulose binding domain protein
SPAC2E1P3.05c	chr1	2936305	2936325	-	8.16	0.75	3.7e-10	BOTTOM	fungal cellulose binding domain protein
SPAPB24D3.04c	chr1	2954857	2954875	-	1.17	4.08	0.006	BOTTOM	DNA-3-methyladenine glycosylase Mag1	mag1
SPAPB24D3.07c	chr1	2958992	2958995	-	-3.25	0.32	0.0023	TOP	sequence orphan
SPAPB24D3.07c	chr1	2959125	2959144	-	-1.86	8.78	2e-05	BOTTOM	sequence orphan
SPAPB24D3.07c	chr1	2959138	2959142	-	-1.89	9.07	0.0012	TOP	sequence orphan
SPAC31G5.09c	chr1	3001508	3001541	-	1.13	3.21	0.026	BOTTOM	MAP kinase Spk1	spk1
SPAC31G5.14	chr1	3012446	3012472	+	1.12	6.21	0.011	BOTTOM	glycine decarboxylase T subunit (predicted)	gcv1
SPAC3G9.15c	chr1	3145812	3145843	+	-0.92	5.78	0.035	BOTTOM	rRNA processing protein Fcf2 (predicted)	fcf2
SPAC1486.09	chr1	3209866	3209902	+	-0.97	6.06	0.033	BOTTOM	ribosome biogenesis protein Nob1 (predicted)
SPAC1486.09	chr1	3210339	3210344	+	-2.13	-0.81	0.043	BOTTOM	ribosome biogenesis protein Nob1 (predicted)
SPAC6G9.02c	chr1	3245232	3245271	-	-0.9	6.7	0.049	BOTTOM	RNA-binding protein Nop9 (predicted)	nop9
SPAC6G9.16c	chr1	3280218	3280221	-	3.48	0.86	0.0015	TOP	sequence orphan
SPAC2E1P5.05	chr1	3329332	3329344	+	-1.02	6.24	0.019	BOTTOM	U3 snoRNP-associated protein Rrp9 (predicted)
SPAC26A3.01	chr1	3332176	3332181	+	2.2	4	0.0085	TOP	aspartic protease Sxa1	sxa1
SPAC26A3.01	chr1	3332176	3332187	+	2.21	3.41	0.00046	BOTTOM	aspartic protease Sxa1	sxa1
SPAC26A3.07c	chr1	3346752	3346898	-	-1.35	11.1	0.021	BOTTOM	60S ribosomal protein L11 (predicted)	rpl1101
SPAC8E11.08c	chr1	3375683	3375686	+	-2.57	2.46	0.00017	TOP	dubious
SPAC8E11.08c	chr1	3375740	3375744	+	-2.17	1.77	0.0032	TOP	dubious
SPAP32A8.02	chr1	3405940	3405947	+	-1.56	3.42	0.00048	BOTTOM	xylose and arabinose reductase (predicted)
SPAP32A8.02	chr1	3405945	3405947	+	-1.4	3.68	0.044	TOP	xylose and arabinose reductase (predicted)
SPAC16E8.19	chr1	3535116	3535155	-	0.98	5.03	0.042	BOTTOM	sequence orphan	tam5
SPAC16E8.19	chr1	3535144	3535146	-	1.64	3.32	0.031	TOP	sequence orphan	tam5
SPAC17A2.05	chr1	3560126	3560135	+	-1.58	0.45	0.036	BOTTOM	fumerate reductase (predicted)	osm1
SPAC1142.03c	chr1	3630967	3630979	-	-9.9	3.01	2.2e-20	TOP	Swi5 complex subunit Swi2	swi2
SPAC1142.04	chr1	3631504	3631540	+	-0.92	6.07	0.039	BOTTOM	Noc complex subunit Noc2 family (predicted)
SPAC1142.05	chr1	3635312	3635416	+	-2.29	7.85	2.4e-09	BOTTOM	copper transporter complex subunit Ctr5	ctr5
SPAC1142.05	chr1	3635315	3635317	+	3.42	1.13	0.00067	TOP	copper transporter complex subunit Ctr5	ctr5
SPAC1142.05	chr1	3635402	3635408	+	-2.6	8.15	1.4e-06	TOP	copper transporter complex subunit Ctr5	ctr5
SPAC8C9.17c	chr1	3675156	3675160	-	3.58	-0.45	0.036	TOP	DASH complex subunit Spc34	spc34
SPAC15A10.01	chr1	3675295	3675302	+	3.61	1.32	2.4e-05	TOP	mitochondrial ABC family iron transporter Atm1	atm1
SPAC15A10.10	chr1	3696750	3696803	+	1.91	1.92	0.00032	BOTTOM	Muskelin homolog (predicted)	mde6
SPAP7G5.06	chr1	3748726	3748739	+	2.31	8.25	0.0072	TOP	plasma membrane amino acid permease Per1	per1
SPAP7G5.06	chr1	3748726	3748743	+	2.28	7.58	0.00037	BOTTOM	plasma membrane amino acid permease Per1	per1
SPAP7G5.06	chr1	3749012	3749015	+	2.43	-0.08	0.048	BOTTOM	plasma membrane amino acid permease Per1	per1
SPAP7G5.06	chr1	3749418	3749535	+	1.04	6.32	0.039	BOTTOM	plasma membrane amino acid permease Per1	per1
SPAC1556.03	chr1	3798573	3798619	+	1.58	2.6	0.00071	BOTTOM	serine/threonine protein phosphatase Azr1	azr1
SPAC1556.04c	chr1	3801018	3801023	-	3.67	0.45	0.0039	TOP	cytidine deaminase Ccd1 (predicted)	cdd1
SPAC1F12.04c	chr1	3811923	3811927	-	2.69	0.79	0.021	TOP	conserved fungal protein
SPAC4H3.03c	chr1	3829313	3829324	-	1.22	3.5	0.014	BOTTOM	glucan 1,4-alpha-glucosidase (predicted)
SPAC1071.10c	chr1	3875389	3875391	-	-2.95	0.32	0.0033	TOP	P-type proton ATPase, P3-type Pma1	Pma1
SPAC1071.13	chr1	3880343	3880355	+	-1.15	5.19	0.036	BOTTOM	dubious
SPAC1071.13	chr1	3881928	3881931	+	-2.33	0.67	0.023	TOP	dubious
SPAC2F3.08	chr1	3935309	3935369	+	1.28	4.99	0.044	BOTTOM	alpha-glucoside transporter Sut1	sut1
SPAPB15E9.06	chr1	3993193	3993223	+	-1.18	3.5	0.018	BOTTOM	dubious
SPAPJ698.02c	chr1	4037291	4037293	-	-1.83	1.6	0.047	TOP	40S ribosomal protein S0B	rps002
SPAC25B8.18	chr1	4191349	4191398	+	1.15	3.63	0.016	BOTTOM	mitochondrial electron carrier (predicted)
SPAC1F7.02c	chr1	4219187	4219214	-	-0.87	5.39	0.043	BOTTOM	ATP-dependent RNA helicase Has1 (predicted)	has1
SPAC21E11.04	chr1	4254801	4254813	+	1.48	3.28	0.049	TOP	L-azetidine-2-carboxylic acid acetyltransferase Aca1	aca1
SPAC21E11.04	chr1	4254801	4254862	+	2.18	5.17	2.2e-09	BOTTOM	L-azetidine-2-carboxylic acid acetyltransferase Aca1	aca1
SPAC21E11.04	chr1	4254831	4254833	+	1.84	1.89	0.039	TOP	L-azetidine-2-carboxylic acid acetyltransferase Aca1	aca1
SPAC21E11.04	chr1	4254848	4254851	+	2.56	5.27	2.1e-06	TOP	L-azetidine-2-carboxylic acid acetyltransferase Aca1	aca1
SPAC21E11.04	chr1	4254859	4254862	+	2.75	0.18	0.039	TOP	L-azetidine-2-carboxylic acid acetyltransferase Aca1	aca1
SPAC2C4.11c	chr1	4279508	4279537	-	-1.09	5.83	0.021	BOTTOM	RNA-binding protein Rbp28	rbp28
SPAC27F1.06c	chr1	4327980	4328049	-	-1.15	3.27	0.017	BOTTOM	FKBP-type peptidyl-prolyl cis-trans isomerase (predicted)
SPAC27F1.06c	chr1	4328443	4328486	-	-1.26	5.77	0.014	BOTTOM	FKBP-type peptidyl-prolyl cis-trans isomerase (predicted)
SPAC17C9.10	chr1	4483589	4483603	-	-1.45	0.69	0.043	BOTTOM	G-protein coupled receptor Stm1	stm1
SPAC27D7.13c	chr1	4536716	4536771	-	1.24	3.61	0.021	BOTTOM	dynactin microtubule-binding subunit, p150-Glued Ssm4	ssm4
SPAC637.09	chr1	4555351	4555356	+	-2.05	2.48	0.0014	TOP	ribonuclease H70 (predicted)
SPAC12B10.01c	chr1	4575642	4575644	-	1.86	5.15	0.0012	TOP	ubiquitin-protein ligase E3 (predicted)
SPAC1635.01	chr1	4648841	4648843	+	-3.12	-0.79	0.041	TOP	mitochondrial outer membrane voltage-dependent anion-selective channel (predicted)
SPAC144.13c	chr1	4680637	4680639	-	3.74	0.6	0.013	TOP	CDK inhibitor Srw1	srw1
SPAC1834.11c	chr1	4721483	4721516	-	-1.09	4.51	0.033	BOTTOM	secretory pathway protein Sec18 (predicted)	sec18
SPAC11H11.05c	chr1	4782291	4782294	-	2.93	0.35	0.047	TOP	Sim4 and Mal2 associated (4 and 2 associated) protein 6	fta6
SPAC19B12.02c	chr1	4880739	4880741	-	1.56	5.24	0.046	TOP	cell wall protein Gas1, 1,3-beta-glucanosyltransferase (predicted)	gas1
SPAPB8E5.09	chr1	4924715	4924717	+	-3.22	-0.68	0.033	TOP	AAA family ATPase Rvb1	rvb1
SPAC1B3.16c	chr1	4960888	4960953	-	-1.1	8.77	0.0096	BOTTOM	vitamin H transporter Vth1	vht1
SPAC1952.09c	chr1	4983155	4983162	-	1.48	1.56	0.043	BOTTOM	acetyl-CoA hydrolase (predicted)
SPAC22E12.13c	chr1	5044701	5044751	-	-0.97	7.81	0.035	BOTTOM	ribosomal L24-like protein involved in ribosome biogenesis Rlp24 (predicted)	rlp24
SPAC2E12.03c	chr1	5063600	5063681	-	1.76	2.59	0.00039	BOTTOM	PQ loop protein
SPAC2E12.03c	chr1	5063608	5063613	-	2.92	1.65	0.00028	TOP	PQ loop protein
SPAC1006.07	chr1	5085673	5085676	+	-2.01	-0.29	0.033	BOTTOM	translation initiation factor eIF4A (predicted)	tif1
SPAC29A4.17c	chr1	5113055	5113079	+	1.04	3.16	0.036	BOTTOM	mitocondrial FUN14 family protein
SPAC29A4.22	chr1	5124513	5124515	+	2.88	5.96	1.1e-08	TOP	dubious
SPAC14C4.02c	chr1	5230055	5230075	-	1.36	1.37	0.027	BOTTOM	Smc5-6 complex SMC subunit Smc5	smc5
SPAC14C4.16	chr1	5230170	5230202	+	2.01	1.39	0.0011	BOTTOM	DASH complex subunit Dad3	dad3
SPAC2H10.01	chr1	5274148	5274150	+	-3.22	-0.69	0.029	TOP	transcription factor, zf-fungal binuclear cluster type (predicted)
SPAP8A3.04c	chr1	5320535	5320537	-	-2.05	1.05	0.031	TOP	heat shock protein Hsp9	hsp9
SPAP8A3.07c	chr1	5328683	5328688	-	-1.93	1.72	0.033	TOP	phospho-2-dehydro-3-deoxyheptonate aldolase (predicted)
SPAP8A3.07c	chr1	5328683	5328690	-	-1.93	1.74	0.0011	BOTTOM	phospho-2-dehydro-3-deoxyheptonate aldolase (predicted)
SPAC1039.01	chr1	5444794	5444875	+	1.99	5.03	0.00011	BOTTOM	amino acid permease (predicted)
SPAC1039.01	chr1	5444850	5444854	+	2.17	5.33	0.012	TOP	amino acid permease (predicted)
SPAC1039.03	chr1	5452650	5452654	+	2.23	1.35	0.013	TOP	esterase/lipase (predicted)
SPAC1039.03	chr1	5452650	5452655	+	2.25	0.86	0.001	BOTTOM	esterase/lipase (predicted)
SPAC1039.06	chr1	5460160	5460336	+	1.15	6.34	0.015	BOTTOM	alanine racemase (predicted)
SPAC1039.06	chr1	5460161	5460163	+	-2.38	1.22	0.011	TOP	alanine racemase (predicted)
SPAC1039.06	chr1	5460165	5460175	+	-1.72	4.42	0.0018	TOP	alanine racemase (predicted)
SPAC1039.06	chr1	5460286	5460291	+	2.69	2.21	5e-05	TOP	alanine racemase (predicted)
SPAC1039.06	chr1	5460329	5460331	+	2.89	5.91	3.5e-07	TOP	alanine racemase (predicted)
SPAC1039.08	chr1	5463972	5464058	+	1.31	3.96	0.0059	BOTTOM	serine acetyltransferase (predicted)
SPAC1039.08	chr1	5464041	5464044	+	1.73	3.21	0.031	TOP	serine acetyltransferase (predicted)
SPAC1039.09	chr1	5466751	5466760	+	3.85	5.29	1.1e-25	BOTTOM	amino acid permease Isp5	isp5
SPAC1039.09	chr1	5466753	5466760	+	3.85	5.95	6e-15	TOP	amino acid permease Isp5	isp5
SPAC1039.10	chr1	5470799	5470869	+	-0.94	8.58	0.035	BOTTOM	homologous Pmf1 factor 1, isoleucine biosynthesis protein (predicted)	mmf2/hpm1
SPAC922.06	chr1	5485316	5485324	+	3.5	2.59	6.5e-08	TOP	3-oxoacyl-[acyl-carrier-protein]reductase (predicted)
SPAC922.06	chr1	5485316	5485324	+	3.47	1.93	1.4e-10	BOTTOM	3-oxoacyl-[acyl-carrier-protein]reductase (predicted)
SPAC922.07c	chr1	5488653	5488657	-	2.99	1.7	9.1e-05	TOP	aldehyde dehydrogenase (predicted)
SPAC869.11	chr1	5490506	5490538	-	3.56	-0.26	0.00066	BOTTOM	cationic amino acid transporter Cat1	cat1
SPAC869.11	chr1	5491444	5491520	-	-2.69	4.49	2.8e-10	BOTTOM	cationic amino acid transporter Cat1	cat1
SPAC869.11	chr1	5491468	5491507	-	-2.74	4.9	1.5e-06	TOP	cationic amino acid transporter Cat1	cat1
SPAC869.10c	chr1	5493082	5493169	+	1.13	8.11	0.012	BOTTOM	proline specific plasma membrane permease Put4 (predicted)	put4
SPAC869.10c	chr1	5493691	5493695	+	3.19	0.05	0.011	TOP	proline specific plasma membrane permease Put4 (predicted)	put4
SPAC869.05c	chr1	5505580	5505643	+	2.46	7.12	8e-07	BOTTOM	sulfate transporter (predicted)
SPAC869.05c	chr1	5505586	5505595	+	2.5	7.79	0.00024	TOP	sulfate transporter (predicted)
SPBPB21E7.04c	chr2	65546	65554	-	2.07	2.62	2.8e-05	BOTTOM	human COMT ortholog 2
SPBPB21E7.07	chr2	70424	70426	+	2.52	2.33	0.00022	TOP	enhancer of RNA-mediated gene silencing	aes1
SPBPB21E7.09	chr2	76290	76303	+	2.56	8.04	1.1e-11	BOTTOM	L-asparaginase (predicted)
SPBPB21E7.09	chr2	76294	76298	+	2.59	8.66	3.5e-07	TOP	L-asparaginase (predicted)
SPBC359.06	chr2	128682	128725	+	2.86	3.12	9.4e-08	BOTTOM	adducin	mug14
SPBC359.06	chr2	128711	128718	+	2.89	3.69	3.1e-05	TOP	adducin	mug14
SPBC1683.02	chr2	137003	137005	+	1.97	2.99	0.0037	TOP	adenine/adenosine deaminase family (predicted)
SPBC1683.02	chr2	137003	137034	+	2.21	4.58	3.5e-09	BOTTOM	adenine/adenosine deaminase family (predicted)
SPBC1683.02	chr2	137011	137014	+	2.18	3.74	0.00051	TOP	adenine/adenosine deaminase family (predicted)
SPBC1683.02	chr2	137032	137034	+	2.43	3.37	5e-05	TOP	adenine/adenosine deaminase family (predicted)
SPBC1683.06c	chr2	152882	152990	-	2.81	5.83	1e-14	BOTTOM	uridine ribohydrolase (predicted)
SPBC1683.06c	chr2	152884	152886	-	5.71	-0.93	0.033	TOP	uridine ribohydrolase (predicted)
SPBC1683.06c	chr2	152906	152912	-	3.24	5.12	2.2e-10	TOP	uridine ribohydrolase (predicted)
SPBC1683.06c	chr2	152955	152958	-	1.76	2.33	0.024	TOP	uridine ribohydrolase (predicted)
SPBC1683.06c	chr2	153073	153099	-	-1.94	1.37	0.018	TOP	uridine ribohydrolase (predicted)
SPBC1683.08	chr2	156762	156765	+	2.45	1.54	0.0055	TOP	hexose transporter Ght4	ght4
SPBC1683.08	chr2	156980	157003	+	4.17	5.87	7.6e-26	BOTTOM	hexose transporter Ght4	ght4
SPBC1683.08	chr2	156991	156993	+	4.29	6.03	1.2e-16	TOP	hexose transporter Ght4	ght4
SPBC1683.09c	chr2	162389	162394	-	-2.21	1.39	3e-05	BOTTOM	ferric-chelate reductase Frp1	frp1
SPBC1198.14c	chr2	200136	200191	-	1.69	2.74	0.021	TOP	fructose-1,6-bisphosphatase Fbp1	fbp1
SPBC800.06	chr2	262569	262583	+	-1.22	7.71	0.0028	BOTTOM	ribosome biogenesis protein Brx1 (predicted)	brx1
SPBC800.11	chr2	275877	275933	+	2.92	5.24	1.8e-16	BOTTOM	inosine-uridine preferring nucleoside hydrolase (predicted)
SPBC800.11	chr2	275880	275882	+	5.31	4.3	1.8e-18	TOP	inosine-uridine preferring nucleoside hydrolase (predicted)
SPBC800.11	chr2	275887	275889	+	4.69	4.38	9.2e-16	TOP	inosine-uridine preferring nucleoside hydrolase (predicted)
SPBC800.11	chr2	275928	275933	+	2.36	1.83	0.0057	TOP	inosine-uridine preferring nucleoside hydrolase (predicted)
SPBC1773.03c	chr2	287539	287641	-	1.07	4.02	0.016	BOTTOM	aminotransferase class-III, unknown specificity
SPBC1773.04	chr2	289148	289159	+	1.7	3.35	4.3e-05	BOTTOM	methylglyoxyl reductase (NADPH-dependent) (predicted)
SPBC1773.04	chr2	289157	289159	+	2.3	2.09	0.0011	TOP	methylglyoxyl reductase (NADPH-dependent) (predicted)
SPBC1773.14	chr2	313208	313276	+	1.66	4.5	3.2e-05	BOTTOM	argininosuccinate lyase	arg7
SPBC1773.14	chr2	313255	313258	+	1.77	4.92	0.0026	TOP	argininosuccinate lyase	arg7
SPBC1773.17c	chr2	322884	323013	-	1.01	5.15	0.024	BOTTOM	glyoxylate reductase (predicted)
SPBC1773.17c	chr2	322889	322893	-	2.07	3.99	0.001	TOP	glyoxylate reductase (predicted)
SPBC1773.17c	chr2	322899	322902	-	2.01	3.28	0.0011	TOP	glyoxylate reductase (predicted)
SPBC1271.09	chr2	352408	352412	-	2.73	1.31	0.0008	TOP	glycerophosphodiester transporter (predicted)
SPBC1271.08c	chr2	356567	356569	+	3.84	-0.22	0.0072	TOP	sequence orphan
SPBC1271.08c	chr2	356674	356685	+	3.68	2.81	3.9e-09	BOTTOM	sequence orphan
SPBC1271.08c	chr2	356677	356685	+	4.08	3.3	1.1e-07	TOP	sequence orphan
SPBC1271.08c	chr2	356970	356974	+	3.56	2.03	2.5e-06	TOP	sequence orphan
SPBC1271.08c	chr2	356994	357021	+	4.43	6.22	6.8e-21	BOTTOM	sequence orphan
SPBC1271.08c	chr2	357003	357005	+	4.58	6.47	9.6e-14	TOP	sequence orphan
SPBC1271.07c	chr2	358728	358731	+	2.48	3.5	1.4e-05	TOP	N-acetyltransferase (predicted)
SPBC1271.07c	chr2	358728	358780	+	2.94	6.08	1.2e-16	BOTTOM	N-acetyltransferase (predicted)
SPBC1271.07c	chr2	358764	358766	+	2.89	2.89	2.1e-06	TOP	N-acetyltransferase (predicted)
SPBC1271.07c	chr2	358775	358777	+	3.17	4.79	3.6e-10	TOP	N-acetyltransferase (predicted)
SPBC1271.07c	chr2	358796	358801	+	4.03	1.31	6.4e-06	TOP	N-acetyltransferase (predicted)
SPBC1271.04c	chr2	365277	365288	+	-1	3.99	0.031	BOTTOM	eIF-5A-deoxyhypusine synthase (predicted)
SPBC428.05c	chr2	450996	451002	-	2.12	2.24	0.0045	TOP	argininosuccinate synthase (predicted)	arg12
SPBC428.08c	chr2	458407	458411	-	2.1	1.42	0.026	TOP	histone H3 lysine methyltransferase Clr4	clr4
SPBC1685.17	chr2	522740	522761	+	-1.13	3.08	0.026	BOTTOM	dubious
SPBC1685.17	chr2	522941	522947	+	-2.12	2.29	0.0011	TOP	dubious
SPBC1685.13	chr2	526865	526868	+	-1.73	1.97	0.029	TOP	Fhn1 plasma membrane organization protein	fhn1
SPBC1685.13	chr2	526865	526869	+	-1.81	1.37	0.0011	BOTTOM	Fhn1 plasma membrane organization protein	fhn1
SPBC839.05c	chr2	604368	604407	-	-1.15	2.44	0.046	BOTTOM	40S ribosomal protein S17 (predicted)	rps1701
SPBC947.06c	chr2	662740	662854	+	-1.89	6.1	8.8e-08	BOTTOM	spermidine family transporter (predicted)
SPBC947.06c	chr2	662812	662816	+	-1.97	6.38	9.1e-05	TOP	spermidine family transporter (predicted)
SPBC947.06c	chr2	662819	662821	+	-1.7	2.87	0.017	TOP	spermidine family transporter (predicted)
SPBC947.04	chr2	672761	672952	-	-0.95	7.15	0.033	BOTTOM	cell surface glycoprotein (predicted), DIPSY family
SPBPJ4664.02	chr2	687264	687334	+	2.73	4.4	2.6e-12	BOTTOM	cell surface glycoprotein (predicted)
SPBPJ4664.02	chr2	687281	687283	+	2.65	2.57	0.00012	TOP	cell surface glycoprotein (predicted)
SPBPJ4664.02	chr2	687296	687300	+	2.65	4.13	1e-06	TOP	cell surface glycoprotein (predicted)
SPBPJ4664.02	chr2	688519	688522	+	1.91	1.97	0.021	TOP	cell surface glycoprotein (predicted)
SPBC119.03	chr2	717923	717944	+	1.09	5.13	0.016	BOTTOM	human COMT catechol O-methyltransferase homolog 1
SPBC36.13	chr2	846299	846308	-	1.24	2.21	0.028	BOTTOM	dubious
SPBC216.04c	chr2	904074	904085	-	1.4	1.36	0.031	BOTTOM	peptide-methionine (R)-S-oxide reductase MsrB	mxr2
SPBP35G2.02	chr2	966611	966683	+	-3.11	1.91	2.8e-09	BOTTOM	proteasome interacting protein (predicted)
SPBP35G2.02	chr2	966674	966683	+	-4.66	0.74	2.3e-06	TOP	proteasome interacting protein (predicted)
SPBP35G2.06c	chr2	976808	976899	-	1.2	3.5	0.014	BOTTOM	nucleoporin Nup131	nup131
SPBP35G2.10	chr2	982052	982067	+	1.34	2.49	0.012	BOTTOM	SHREC complex subunit Mit1	mit1
SPBC409.03	chr2	1137968	1137979	+	-6.25	2.35	5e-15	TOP	Swi5 protein	swi5
SPBC651.01c	chr2	1239198	1239241	-	-1.02	7.63	0.019	BOTTOM	GTP binding protein Nog1 (predicted)	nog1
SPBC31A8.01c	chr2	1264054	1264056	-	2.25	5.35	0.024	TOP	reticulon-like protein Rtn1	rtn1
SPBC3D6.12	chr2	1290510	1290527	+	-1	5.45	0.015	BOTTOM	U3 snoRNA associated protein Dip2 (predicted)	dip2
SPBC17A3.01c	chr2	1401816	1401820	-	4.01	-0.05	0.015	TOP	TIM23 translocase complex subunit Tim50 (predicted)	tim50
SPBP22H7.08	chr2	1448187	1448190	+	-1.57	1.23	0.022	BOTTOM	40S ribosomal protein S10 (predicted)	rps1002
SPBC83.12	chr2	1531827	1531935	+	1.17	3.27	0.016	BOTTOM	sequence orphan
SPBC29B5.02c	chr2	1552016	1552022	-	3.66	0.72	1.2e-05	BOTTOM	OPT oligopeptide transporter family Isp4	isp4
SPBC29B5.02c	chr2	1552017	1552019	-	6.44	-0.21	0.00086	TOP	OPT oligopeptide transporter family Isp4	isp4
SPBC29B5.02c	chr2	1553464	1553487	-	3.47	6.87	1.5e-11	BOTTOM	OPT oligopeptide transporter family Isp4	isp4
SPBC29B5.02c	chr2	1553476	1553478	-	3.33	4.46	1e-06	TOP	OPT oligopeptide transporter family Isp4	isp4
SPBC29B5.02c	chr2	1553481	1553483	-	3.77	6.87	8.9e-08	TOP	OPT oligopeptide transporter family Isp4	isp4
SPBC19C2.04c	chr2	1678014	1678071	-	1.81	4.24	0.00091	BOTTOM	ubiquitin C-terminal hydrolase Ubp11	ubp11
SPBC11G11.03	chr2	1760686	1760699	+	-1.01	7.08	0.035	BOTTOM	mRNA turnover and ribosome assembly protein Mrt4 (predicted)	mrt4
SPBC18H10.04c	chr2	1776981	1776983	-	-2.01	0.91	0.036	TOP	translation initiation factor (predicted)	sce3
SPBC18H10.14	chr2	1794016	1794034	+	-1.18	4.41	0.013	BOTTOM	40S ribosomal protein S16 (predicted)	rps1601
SPBC1A4.01	chr2	1973354	1973371	+	1.01	3.82	0.029	BOTTOM	anaphase-promoting complex subunit Apc10	apc10
SPBC23G7.16	chr2	2100113	2100123	+	3.03	3.46	1.8e-07	TOP	vacuolar copper transporter Ctr6	ctr6
SPBC23G7.16	chr2	2100187	2100193	+	-1.42	4.06	0.037	TOP	vacuolar copper transporter Ctr6	ctr6
SPBC23G7.10c	chr2	2119473	2119475	-	-7.03	0.03	2.5e-05	TOP	NADH-dependent flavin oxidoreductase (predicted)
SPBC23G7.10c	chr2	2119477	2119479	-	-3.45	0.77	0.002	TOP	NADH-dependent flavin oxidoreductase (predicted)
SPBC23G7.10c	chr2	2119534	2119549	-	-3.79	1.4	5.7e-07	TOP	NADH-dependent flavin oxidoreductase (predicted)
SPBC23G7.11	chr2	2121210	2121215	+	-1.32	6.46	0.0047	BOTTOM	DNA-3-methyladenine glycosidase Mag2	mag2
SPBC23G7.13c	chr2	2125353	2125367	-	3.37	4.81	1.4e-17	BOTTOM	urea transporter (predicted)
SPBC23G7.13c	chr2	2125360	2125362	-	3.33	5.24	3.1e-10	TOP	urea transporter (predicted)
SPBC23G7.13c	chr2	2125364	2125366	-	3.51	0.29	0.017	TOP	urea transporter (predicted)
SPBC1711.07	chr2	2146186	2146245	+	-1.21	5.91	0.004	BOTTOM	WD repeat protein Rrb1 (predicted)
SPBC36B7.08c	chr2	2396195	2396206	-	2.08	1.94	0.018	TOP	nucleosome assembly protein (predicted)
SPBC36B7.09	chr2	2396304	2396306	+	2.08	1.48	0.018	TOP	eIF2 alpha kinase Gcn2	gcn2
SPBC1921.05	chr2	2413328	2413348	+	1.79	0.92	0.017	BOTTOM	aminopeptidase Ape2 (predicted)	ape2
SPBC1921.05	chr2	2413344	2413348	+	2.5	0.63	0.029	TOP	aminopeptidase Ape2 (predicted)	ape2
SPBC25B2.02c	chr2	2600486	2600490	-	-4.31	-0.48	0.002	TOP	M-factor transporter Mam1	mam1
SPBC25B2.02c	chr2	2601280	2601303	-	-1.95	1.71	0.029	TOP	M-factor transporter Mam1	mam1
SPBC25B2.03	chr2	2602232	2602254	+	1.44	1.93	0.018	BOTTOM	zf-C3HC4 type zinc finger
SPBC4F6.14	chr2	2716849	2716866	+	-1.13	7.34	0.0069	BOTTOM	RNA-binding protein (predicted)
SPBC336.02	chr2	2736918	2736934	+	-1.16	5.44	0.0058	BOTTOM	18S rRNA dimethylase (predicted)
SPBC685.06	chr2	2779138	2779149	+	-1.05	3.9	0.021	BOTTOM	40S ribosomal protein S0A (p40)	rps001
SPBC685.06	chr2	2779267	2779269	+	-2.06	1.52	0.029	TOP	40S ribosomal protein S0A (p40)	rps001
SPBC19C7.04c	chr2	2826119	2826150	-	0.98	3.58	0.045	BOTTOM	conserved fungal protein
SPBC19C7.04c	chr2	2826554	2826557	-	2.44	1.24	0.0058	TOP	conserved fungal protein
SPBC19C7.04c	chr2	2826663	2826681	-	1.43	6.75	0.0025	BOTTOM	conserved fungal protein
SPBC19C7.04c	chr2	2826664	2826666	-	2.75	0.19	0.041	TOP	conserved fungal protein
SPBC19C7.04c	chr2	2826670	2826673	-	1.51	3.83	0.02	TOP	conserved fungal protein
SPBC19C7.12c	chr2	2847478	2847481	-	3.09	0.47	0.0082	TOP	alpha-1,2-mannosyltransferase Omh1	omh1
SPBC13E7.07	chr2	3053240	3053242	+	-2.95	0.34	0.0056	TOP	sequence orphan
SPBC17D1.06	chr2	3338739	3338741	+	-2.86	-0.07	0.035	TOP	ATP-dependent RNA helicase Dbp3 (predicted)	dbp3
SPBC3B8.06	chr2	3385258	3385271	-	-1.56	2.46	0.01	BOTTOM	conserved fungal protein
SPBC13A2.04c	chr2	3408333	3408382	-	2.74	8.28	1.1e-11	BOTTOM	PTR family peptide transporter Ptr2	ptr2
SPBC13A2.04c	chr2	3408335	3408337	-	4.34	0.24	0.0023	TOP	PTR family peptide transporter Ptr2	ptr2
SPBC13A2.04c	chr2	3408359	3408361	-	2.79	8.73	3.5e-07	TOP	PTR family peptide transporter Ptr2	ptr2
SPBC2G2.01c	chr2	3436573	3436627	-	1.81	3.8	4.7e-06	BOTTOM	pantothenate transporter Liz1	liz1
SPBC2G2.01c	chr2	3436576	3436578	-	1.94	1.79	0.016	TOP	pantothenate transporter Liz1	liz1
SPBC2G2.01c	chr2	3436594	3436596	-	1.96	1.28	0.038	TOP	pantothenate transporter Liz1	liz1
SPBC2G2.02	chr2	3436732	3436761	+	1.12	4.56	0.012	BOTTOM	inositol-polyphosphate 5-phosphatase (synaptojanin homolog 1)	syj1
SPBC2G2.08	chr2	3448899	3448968	+	-1.16	6.68	0.0053	BOTTOM	C-1-tetrahydrofolatesynthase/methylenetetrahydrof olatedehydrogenase/methylenetetrahydrofolatecyclohydrolase/ formyltetrahydrofolatesynthetase (predicted)	ade9
SPBPB7E8.02	chr2	3498392	3498451	+	1.28	7.23	0.0013	BOTTOM	PSP1 family protein
SPBPB7E8.02	chr2	3498445	3498451	+	1.72	6.57	0.0034	TOP	PSP1 family protein
SPBC1105.02c	chr2	3507545	3507549	-	1.37	7.67	0.047	TOP	homocitrate synthase	lys4
SPBC1105.04c	chr2	3512670	3512685	-	1.52	2.76	0.0056	BOTTOM	CENP-B homolog	cbp1
SPBC317.01	chr2	3625803	3625808	+	-2.38	4.22	4e-11	BOTTOM	MADS-box transcription factor Pvg4	mbx2
SPBC317.01	chr2	3625804	3625808	+	-2.34	4.86	2.4e-06	TOP	MADS-box transcription factor Pvg4	mbx2
SPBP8B7.32	chr2	3629561	3629575	+	-1.99	2.01	6.4e-05	BOTTOM	dubious
SPBP8B7.05c	chr2	3643026	3643043	-	-1.03	2.83	0.047	BOTTOM	carbonic anhydrase (predicted)
SPBP8B7.21	chr2	3676909	3676915	+	2.98	3.61	1.7e-06	TOP	ubiquitin C-terminal hydrolase Ubp3	ubp3
SPBC19F5.05c	chr2	3713641	3713678	-	-1.16	6.55	0.018	BOTTOM	pescadillo-family BRCT domain protein (predicted)	ppp1
SPBC25D12.04	chr2	3721060	3721068	+	2.65	2.05	0.0016	TOP	ribonucleotide reductase small subunit Suc22	suc22
SPBC23E6.05	chr2	3849960	3849962	+	-2.29	3.94	0.0031	TOP	ribosomal export complex protein Arx1, peptidase family (predicted)	arx1
SPBC26H8.08c	chr2	3968196	3968201	-	-0.96	6.51	0.031	BOTTOM	GTPase Grn1	grn1
SPBC3B9.18c	chr2	4022330	4022343	-	1.11	2.57	0.043	BOTTOM	V-type ATPase V1 subunit F (predicted)	vma7
SPBC215.08c	chr2	4045424	4045436	-	-1.53	3.56	0.0012	BOTTOM	arginine specific carbamoyl-phosphate synthase Arg4 (predicted)	arg4
SPBC1347.02	chr2	4064517	4064530	+	-0.96	7.93	0.036	BOTTOM	FKBP-type peptidyl-prolyl cis-trans isomerase (predicted)	fkbp39
SPBC1347.11	chr2	4082127	4082135	+	-1.68	0.85	0.016	BOTTOM	stress responsive orphan 1	sro1
SPBC56F2.09c	chr2	4094302	4094311	+	2.57	4.2	0.0003	TOP	arginine specific carbamoyl-phosphate synthase subunit Arg5 (predicted)	arg5
SPBC56F2.06	chr2	4105935	4105939	-	5.96	-1.34	0.0049	BOTTOM	sequence orphan	mug147
SPBC56F2.06	chr2	4105969	4105974	-	2.14	1.98	0.0037	TOP	sequence orphan	mug147
SPBC56F2.06	chr2	4105969	4105997	-	1.79	3.9	0.00021	BOTTOM	sequence orphan	mug147
SPBC56F2.06	chr2	4105987	4105989	-	1.69	2.36	0.036	TOP	sequence orphan	mug147
SPBC56F2.02	chr2	4123419	4123422	-	-2	1.84	0.013	TOP	60S ribosomal protein L19	rpl1901
SPBC16G5.19	chr2	4252266	4252271	+	-0.92	5.11	0.029	BOTTOM	sequence orphan
SPBC1652.01	chr2	4253006	4253125	+	2.23	3.15	1.6e-06	BOTTOM	ribosomal RNA processing element (RRPE)-binding protein (predicted)
SPBC1652.01	chr2	4253115	4253117	+	2.98	2.19	9.8e-05	TOP	ribosomal RNA processing element (RRPE)-binding protein (predicted)
SPBC16A3.17c	chr2	4265234	4265339	+	0.97	5.79	0.044	BOTTOM	membrane transporter (predicted)
SPBC1539.03c	chr2	4366796	4366884	-	1.19	6.1	0.02	BOTTOM	argininosuccinate lyase (predicted)
SPBC1539.03c	chr2	4366812	4366815	-	1.73	2.95	0.016	TOP	argininosuccinate lyase (predicted)
SPBC1539.03c	chr2	4366830	4366832	-	2.23	2.05	0.0029	TOP	argininosuccinate lyase (predicted)
SPBC1539.03c	chr2	4366834	4366836	-	2.25	2.98	0.0015	TOP	argininosuccinate lyase (predicted)
SPBC1539.06	chr2	4372793	4372795	+	-1.79	2.51	0.039	TOP	acyl-coenzyme A binding protein (predicted)
SPBC1539.06	chr2	4372793	4372798	+	-2	2.08	0.00042	BOTTOM	acyl-coenzyme A binding protein (predicted)
SPBC1539.06	chr2	4372796	4372798	+	-3.31	-0.07	0.0048	TOP	acyl-coenzyme A binding protein (predicted)
SPBC1289.16c	chr2	4428716	4428743	-	2.6	2.96	3.9e-08	BOTTOM	copper amine oxidase-like protein Cao2	cao2
SPBC1289.16c	chr2	4428734	4428743	-	2.59	3.56	1.9e-05	TOP	copper amine oxidase-like protein Cao2	cao2
SPBC8E4.04	chr2	4433402	4433442	-	1.3	6.03	0.00071	BOTTOM	alditol NADP+ 1-oxidoreductase activity (predicted)
SPBC8E4.04	chr2	4433427	4433429	-	1.46	5.1	0.017	TOP	alditol NADP+ 1-oxidoreductase activity (predicted)
SPBC8E4.03	chr2	4435711	4435872	-	1.36	7.42	0.0018	BOTTOM	agmatinase 2 (predicted)
SPBC8E4.03	chr2	4435733	4435736	-	2.15	7.07	2.7e-05	TOP	agmatinase 2 (predicted)
SPBP4G3.02	chr2	4447501	4447515	+	1.33	9.32	0.011	BOTTOM	acid phosphatase Pho1	pho1
SPBPB2B2.01	chr2	4457636	4457779	+	5.66	4.77	9.7e-37	BOTTOM	amino acid permease (predicted)
SPBPB2B2.01	chr2	4457657	4457699	+	5.33	5.09	5.7e-20	TOP	amino acid permease (predicted)
SPBPB2B2.01	chr2	4457704	4457706	+	7.21	0.51	6.7e-05	TOP	amino acid permease (predicted)
SPBPB2B2.01	chr2	4457727	4457729	+	7.51	0.84	4e-06	TOP	amino acid permease (predicted)
SPBPB2B2.02	chr2	4460480	4460596	+	1.68	2.67	0.0011	BOTTOM	esterase/lipase (predicted)	mug180
SPBPB2B2.02	chr2	4460588	4460591	+	2.73	1.33	0.0015	TOP	esterase/lipase (predicted)	mug180
SPBPB2B2.05	chr2	4466524	4466609	+	1.74	2.57	0.034	TOP	peptidase family C26 protein
SPBPB2B2.05	chr2	4466566	4466747	+	1.78	3.05	0.00012	BOTTOM	peptidase family C26 protein
SPBPB2B2.12c	chr2	4487524	4487536	-	2.3	2.21	3.4e-06	BOTTOM	UDP-glucose 4-epimerase/aldose 1-epimerase Gal10	gal10
SPBPB2B2.12c	chr2	4487531	4487536	-	2.47	2.65	0.00017	TOP	UDP-glucose 4-epimerase/aldose 1-epimerase Gal10	gal10
SPBPB2B2.13	chr2	4488292	4488310	+	1.4	3.99	0.0013	BOTTOM	galactokinase Gal1	gal1
SPBCPT2R1.04c	chr2	4514775	4514812	-	2.62	1.23	0.0037	TOP	S. pombe specific DUF999 protein family 10
SPCC757.03c	chr3	48815	48836	-	3.23	0.6	0.0035	TOP	ThiJ domain protein
SPCC757.05c	chr3	54153	54208	-	1.1	3.68	0.019	BOTTOM	peptidase family M20 protein
SPCC757.12	chr3	72852	72947	+	1.36	7.9	0.043	BOTTOM	alpha-amylase homolog (predicted)
SPCC757.12	chr3	72877	72879	+	1.79	5.02	0.021	TOP	alpha-amylase homolog (predicted)
SPCC757.13	chr3	77149	77233	+	-0.98	4.55	0.03	BOTTOM	dipeptide transmembrane transporter (predicted)
SPCC320.14	chr3	140249	140255	-	-3.02	0.86	0.0011	TOP	threo-3-hydroxyaspartate ammonia-lyase (predicted)
SPCC320.14	chr3	140287	140289	-	-2.25	3.03	0.00011	TOP	threo-3-hydroxyaspartate ammonia-lyase (predicted)
SPCC320.14	chr3	140287	140301	-	-2.2	4.28	0.00046	BOTTOM	threo-3-hydroxyaspartate ammonia-lyase (predicted)
SPCC320.08	chr3	152900	152929	-	-1.02	6.26	0.034	BOTTOM	membrane transporter (predicted)
SPCC1235.01	chr3	173893	173903	+	1.78	10.27	3.4e-05	BOTTOM	sequence orphan
SPCC1235.01	chr3	173897	173899	+	1.91	10.69	0.00081	TOP	sequence orphan
SPCC1235.01	chr3	173937	173941	+	1.49	3.6	0.039	TOP	sequence orphan
SPCC1235.01	chr3	174332	174498	+	1.05	5.94	0.02	BOTTOM	sequence orphan
SPCC1235.01	chr3	174788	174840	+	1.07	3.57	0.037	BOTTOM	sequence orphan
SPCC1235.11	chr3	199947	200107	+	1.15	6.04	0.0096	BOTTOM	mitochondrial pyruvate transmembrane transporter subunit Mpc1	mpc1
SPCC1235.11	chr3	199988	199990	+	1.61	5.94	0.0073	TOP	mitochondrial pyruvate transmembrane transporter subunit Mpc1	mpc1
SPCC1235.14	chr3	211629	211789	+	1.18	11.65	0.021	BOTTOM	hexose transporter Ght5	ght5
SPCC548.07c	chr3	235079	235084	-	3.33	1.39	0.00034	TOP	hexose transporter Ght1	ght1
SPCC548.07c	chr3	235188	235202	-	3.77	7.31	5.4e-21	BOTTOM	hexose transporter Ght1	ght1
SPCC548.07c	chr3	235194	235196	-	3.77	5.71	8e-14	TOP	hexose transporter Ght1	ght1
SPCC1529.01	chr3	236612	236615	+	2.53	4	6.7e-10	BOTTOM	membrane transporter (predicted)
SPCC1529.01	chr3	236613	236615	+	2.56	4.66	5e-06	TOP	membrane transporter (predicted)
SPCC794.01c	chr3	241765	241903	-	2.56	7.6	1.7e-06	BOTTOM	glucose-6-phosphate 1-dehydrogenase (predicted)
SPCC794.01c	chr3	241771	241773	-	2.77	4.9	0.0082	TOP	glucose-6-phosphate 1-dehydrogenase (predicted)
SPCC794.01c	chr3	241898	241903	-	1.53	5.88	0.015	TOP	glucose-6-phosphate 1-dehydrogenase (predicted)
SPCC794.02	chr3	243019	243021	+	2.93	0.33	0.02	TOP	wtf element Wtf5	wtf5
SPCC794.02	chr3	243076	243088	+	2.16	1.97	0.011	TOP	wtf element Wtf5	wtf5
SPCC1682.14	chr3	400977	401027	+	-1.04	4.13	0.031	BOTTOM	60S ribosomal protein L19	rpl1902
SPCC4G3.16	chr3	440540	440542	-	3.19	0.02	0.018	TOP	CMP deaminase family/ methyltransferase bifunctional enzyme involved in riboflavin biosynthesis and tRNA pseudouridine biosynthesis (predicted)
SPCC4G3.03	chr3	468294	468349	-	1.62	2.58	0.00097	BOTTOM	WD40/YVTN repeat-like protein
SPCC4G3.03	chr3	468332	468336	-	2.53	0.71	0.03	TOP	WD40/YVTN repeat-like protein
SPCC1183.07	chr3	606240	606279	+	-0.92	7.88	0.046	BOTTOM	U3 snoRNP-associated protein Rrp5 (predicted)
SPCC5E4.04	chr3	644318	644320	+	2.91	-0.21	0.038	TOP	separase/separin	cut1
SPCPJ732.02c	chr3	706822	706833	-	1.46	4.47	0.047	TOP	xylulose kinase (predicted)
SPCC1020.03	chr3	785717	785765	-	-1.26	2.09	0.031	BOTTOM	mitochondrial iron ion transporter (predicted)
SPCC1393.10	chr3	817946	817963	+	-3.02	7.42	1.4e-14	BOTTOM	copper transporter complex subunit Ctr4	ctr4
SPCC1393.10	chr3	817948	817950	+	-3.02	7.68	3.6e-09	TOP	copper transporter complex subunit Ctr4	ctr4
SPCC1393.10	chr3	817955	817957	+	-2.08	1.41	0.017	TOP	copper transporter complex subunit Ctr4	ctr4
SPCC1393.14	chr3	820515	820551	-	1.91	3.37	3.2e-06	BOTTOM	nuclear telomere cap complex subunit Ten1	ten1
SPCC1393.14	chr3	820519	820543	-	2.17	3.6	0.00014	TOP	nuclear telomere cap complex subunit Ten1	ten1
SPCC2H8.02	chr3	829062	829116	+	2.8	1.47	4.1e-07	BOTTOM	inorganic phosphate transporter (predicted)
SPCC2H8.02	chr3	829094	829096	+	2.38	0.8	0.031	TOP	inorganic phosphate transporter (predicted)
SPCC2H8.02	chr3	829109	829116	+	3.96	-0.11	0.02	TOP	inorganic phosphate transporter (predicted)
SPCC16A11.02	chr3	869676	869689	+	-0.97	5.14	0.02	BOTTOM	U3 snoRNP-associated protein Utp13 (predicted)	utp13
SPCC24B10.14c	chr3	924691	924743	-	1.32	2.28	0.016	BOTTOM	xrcc4 like factor, cernunnon	xlf1
SPCC24B10.14c	chr3	924696	924698	-	3.9	-0.16	0.0075	TOP	xrcc4 like factor, cernunnon	xlf1
SPCC1259.03	chr3	1040067	1040071	+	-1.45	2.95	0.041	TOP	DNA-directed RNA polymerase complex I subunit Rpa12	rpa12
SPCC550.07	chr3	1197849	1197851	+	2.54	1.64	0.0011	TOP	acetamidase (predicted)
SPCC550.07	chr3	1197988	1197994	+	4.68	0.5	0.00033	TOP	acetamidase (predicted)
SPCC1322.08	chr3	1302446	1302513	+	-1.24	3.37	0.005	BOTTOM	MAPK-activated protein kinase Srk1	srk1
SPCC1322.14c	chr3	1321029	1321031	-	1.68	2.65	0.022	TOP	vacuolar transporter chaperone (VTC) complex subunit (predicted)	vtc4
SPCC132.04c	chr3	1336136	1336177	-	1.01	5.46	0.028	BOTTOM	NAD-dependent glutamate dehydrogenase Gdh2 (predicted)	gdh2
SPCC132.04c	chr3	1336398	1336408	-	3.1	4.76	1.8e-16	BOTTOM	NAD-dependent glutamate dehydrogenase Gdh2 (predicted)	gdh2
SPCC132.04c	chr3	1336399	1336402	-	3.28	1.81	2.7e-05	TOP	NAD-dependent glutamate dehydrogenase Gdh2 (predicted)	gdh2
SPCC132.04c	chr3	1336405	1336407	-	2.76	3.06	9.3e-06	TOP	NAD-dependent glutamate dehydrogenase Gdh2 (predicted)	gdh2
SPCC11E10.01	chr3	1453029	1453037	+	1	5.53	0.041	BOTTOM	cystathionine beta-lyase (predicted)
SPCC188.14	chr3	1501001	1501005	-	5.97	-0.69	0.015	TOP	sequence orphan
SPCC162.06c	chr3	1576640	1576671	+	1.4	4.21	0.0007	BOTTOM	vacuolar sorting protein Vps60 (predicted)
SPCC162.06c	chr3	1576653	1576661	+	1.62	4.1	0.019	TOP	vacuolar sorting protein Vps60 (predicted)
SPCC13B11.02c	chr3	1593379	1593445	-	1.34	7.11	0.00096	BOTTOM	sequence orphan
SPCC13B11.02c	chr3	1593434	1593437	-	1.59	6.44	0.0084	TOP	sequence orphan
SPCC777.09c	chr3	1614917	1614921	-	1.49	5.4	0.011	TOP	acetylornithine aminotransferase	arg1
SPCC417.04	chr3	1673802	1673806	+	2.22	4	0.00017	TOP	dubious
SPCC417.04	chr3	1673802	1673807	+	2.21	3.34	4.7e-07	BOTTOM	dubious
SPCC417.08	chr3	1685911	1685916	+	-1.83	1.6	0.03	TOP	translation elongation factor eEF3	tef3
SPCC417.10	chr3	1695411	1695425	+	1.27	2.06	0.022	BOTTOM	dipeptide transmembrane transporter Dal5h1 (predicted)	dal51
SPCC417.15	chr3	1703007	1703015	-	4.68	1.35	5e-05	TOP	dubious
SPCC191.06	chr3	1713431	1713459	+	2.37	2.13	7e-06	BOTTOM	sequence orphan
SPCC191.06	chr3	1713454	1713456	+	3.22	1.87	2.6e-05	TOP	sequence orphan
SPCC191.10	chr3	1722234	1722240	+	2.22	2.69	2.5e-05	BOTTOM	sequence orphan
SPCC191.10	chr3	1722235	1722237	+	2.17	3.16	0.0022	TOP	sequence orphan
SPCC191.11	chr3	1723343	1723346	+	2.52	4.62	3.7e-06	TOP	beta-fructofuranosidase	inv1
SPCC191.11	chr3	1723343	1723439	+	3.07	8.51	3.5e-13	BOTTOM	beta-fructofuranosidase	inv1
SPCC191.11	chr3	1723431	1723433	+	3.1	9.04	2.2e-08	TOP	beta-fructofuranosidase	inv1
SPCC1442.16c	chr3	1796340	1796376	-	2.31	0.29	0.0025	BOTTOM	NADPH quinone oxidoreductase/ARE-binding protein (predicted)	zta1
SPCC285.05	chr3	1802092	1802114	+	-1.59	2.02	0.002	BOTTOM	purine nucleoside transmembrane transporter (predicted)
SPCC285.05	chr3	1802094	1802097	+	-2.41	1.3	0.0028	TOP	purine nucleoside transmembrane transporter (predicted)
SPCC285.05	chr3	1802485	1802522	+	3.28	5.32	9e-19	BOTTOM	purine nucleoside transmembrane transporter (predicted)
SPCC285.05	chr3	1802500	1802502	+	6.05	-0.6	0.0073	TOP	purine nucleoside transmembrane transporter (predicted)
SPCC285.05	chr3	1802515	1802521	+	3.32	5.96	6.9e-11	TOP	purine nucleoside transmembrane transporter (predicted)
SPCC1223.02	chr3	1838234	1838243	+	-1.17	2.88	0.017	BOTTOM	4-amino-5-hydroxymethyl-2-methylpyrimidine phosphate synthase Nmt1	nmt1
SPCC1223.02	chr3	1838751	1838771	+	-1.06	5.22	0.007	BOTTOM	4-amino-5-hydroxymethyl-2-methylpyrimidine phosphate synthase Nmt1	nmt1
SPCC1223.02	chr3	1838988	1839019	+	-0.97	5.57	0.021	BOTTOM	4-amino-5-hydroxymethyl-2-methylpyrimidine phosphate synthase Nmt1	nmt1
SPCC1223.05c	chr3	1848441	1848469	-	1.5	2.87	0.00086	BOTTOM	60S ribosomal protein L37 (predicted)	rpl3702
SPCC1223.05c	chr3	1848444	1848446	-	1.85	2.45	0.0077	TOP	60S ribosomal protein L37 (predicted)	rpl3702
SPCC1223.09	chr3	1858314	1858400	-	2.19	7.17	2.8e-08	BOTTOM	uricase (predicted)
SPCC1223.09	chr3	1858321	1858325	-	2.39	7.43	7.5e-06	TOP	uricase (predicted)
SPCC737.04	chr3	1891767	1891772	+	2.38	1.49	0.0058	TOP	S. pombe specific UPF0300 family protein 6
SPCC737.04	chr3	1891924	1891935	+	2.36	1.21	0.026	TOP	S. pombe specific UPF0300 family protein 6
SPCC1739.08c	chr3	2043224	2043259	-	1.79	1.34	0.0033	BOTTOM	short chain dehydrogenase (predicted)
SPCC1739.08c	chr3	2044133	2044172	-	2.69	1.07	8.7e-05	BOTTOM	short chain dehydrogenase (predicted)
SPCC1739.08c	chr3	2044209	2044370	-	2.9	7.62	8.9e-14	BOTTOM	short chain dehydrogenase (predicted)
SPCC1739.08c	chr3	2044210	2044212	-	2.12	3.5	0.002	TOP	short chain dehydrogenase (predicted)
SPCC1739.08c	chr3	2044227	2044229	-	3.92	1.57	3.7e-06	TOP	short chain dehydrogenase (predicted)
SPCC1739.08c	chr3	2044363	2044365	-	3.58	5.49	5.4e-12	TOP	short chain dehydrogenase (predicted)
SPCC1739.08c	chr3	2044389	2044402	-	3.87	0.01	7.9e-05	BOTTOM	short chain dehydrogenase (predicted)
SPCC1739.08c	chr3	2044395	2044402	-	4.01	-0.07	0.0037	TOP	short chain dehydrogenase (predicted)
SPCC1739.10	chr3	2047674	2047677	+	3.84	-0.31	0.049	TOP	conserved fungal protein	mug33
SPCC1739.13	chr3	2057530	2057575	+	-1.57	7.56	0.032	BOTTOM	heat shock protein Ssa2 (predicted)	ssa2
SPCPB1C11.02	chr3	2072844	2072850	+	1.58	3.92	0.00019	BOTTOM	amino acid permease (predicted)
SPCPB1C11.02	chr3	2072847	2072850	+	1.67	4.27	0.0058	TOP	amino acid permease (predicted)
SPCC576.19c	chr3	2081223	2081230	-	5.11	3.39	2.7e-09	TOP	dubious
SPCC576.19c	chr3	2081223	2081247	-	4.96	2.77	1.1e-11	BOTTOM	dubious
SPCC576.02	chr3	2082209	2082252	+	1.5	3.91	0.0027	BOTTOM	hydantoin racemase family (predicted)
SPCC576.02	chr3	2082248	2082250	+	2.6	2.06	0.0002	TOP	hydantoin racemase family (predicted)
SPCC576.02	chr3	2082333	2082339	+	3.16	3.82	0.0002	TOP	hydantoin racemase family (predicted)
SPCC576.02	chr3	2082333	2082368	+	2.99	3.98	9.2e-06	BOTTOM	hydantoin racemase family (predicted)
SPCC576.02	chr3	2082360	2082362	+	2.75	2.99	0.0023	TOP	hydantoin racemase family (predicted)
SPCC576.03c	chr3	2086522	2086527	-	-2.95	0.32	0.013	TOP	thioredoxin peroxidase Tpx1	tpx1
SPCC126.03	chr3	2120581	2120659	+	-1.05	5.76	0.016	BOTTOM	tRNA pseudouridine synthase Lsp1	pus1
SPCC830.08c	chr3	2198079	2198101	-	-1.08	4	0.018	BOTTOM	ER membrane protein DP1/Yop1	yop1
SPCC965.06	chr3	2293217	2293254	+	0.92	7.9	0.049	BOTTOM	potassium channel subunit/aldo-keto reductase (predicted)
SPCC965.06	chr3	2293242	2293244	+	1.29	5.32	0.042	TOP	potassium channel subunit/aldo-keto reductase (predicted)
SPCC965.12	chr3	2306178	2306270	+	1.89	2.49	3.2e-05	BOTTOM	dipeptidyl peptidase (predicted)
SPCC965.12	chr3	2306215	2306219	+	1.81	2.17	0.022	TOP	dipeptidyl peptidase (predicted)
SPCC965.12	chr3	2306259	2306264	+	2.81	0.92	0.0028	TOP	dipeptidyl peptidase (predicted)
SPCC965.13	chr3	2311614	2311617	+	1.82	5.87	0.00099	TOP	pyridoxal family membrane transporter (predicted)
SPCC965.14c	chr3	2314612	2314803	+	1.66	6.12	7.9e-06	BOTTOM	cytosine deaminase (predicted)
SPCC965.14c	chr3	2314744	2314747	+	1.78	3.11	0.0081	TOP	cytosine deaminase (predicted)
SPCC965.14c	chr3	2314772	2314794	+	2	6.19	0.00011	TOP	cytosine deaminase (predicted)
SPCC1494.01	chr3	2316214	2316295	+	2.45	2.61	2.7e-07	BOTTOM	iron/ascorbate oxidoreductase family
SPCC1494.01	chr3	2316275	2316277	+	3.13	0.52	0.0059	TOP	iron/ascorbate oxidoreductase family
SPCC1494.01	chr3	2316284	2316286	+	3.42	0.8	0.0025	TOP	iron/ascorbate oxidoreductase family
SPCC1494.01	chr3	2316353	2316364	+	3.43	0.25	0.003	TOP	iron/ascorbate oxidoreductase family
SPCC70.03c	chr3	2352539	2352654	-	1.18	7.84	0.012	BOTTOM	proline dehydrogenase (predicted)
SPCC70.04c	chr3	2353466	2353523	-	2.89	2.35	4.4e-09	BOTTOM	sequence orphan
SPCC70.12c	chr3	2356303	2356356	-	3.16	6.16	1.4e-14	BOTTOM	extender of the chronological lifespan protein Ecl1	ecl1
SPCC70.12c	chr3	2356312	2356316	-	3.41	5.31	5.7e-11	TOP	extender of the chronological lifespan protein Ecl1	ecl1
SPCC70.08c	chr3	2368029	2368034	-	1.93	0.34	0.018	BOTTOM	methyltransferase (predicted)
SPCC70.08c	chr3	2368032	2368034	-	2.35	0.78	0.038	TOP	methyltransferase (predicted)
SPCC70.08c	chr3	2368663	2368753	-	2.39	6.2	7e-12	BOTTOM	methyltransferase (predicted)
SPCC70.08c	chr3	2368665	2368667	-	2.74	3.62	9.6e-07	TOP	methyltransferase (predicted)
SPCC70.09c	chr3	2370638	2370683	-	2.03	2.81	7e-06	BOTTOM	conserved fungal protein	mug9
SPCC70.09c	chr3	2370660	2370683	-	2.02	3.31	0.0011	TOP	conserved fungal protein	mug9
SPCC1827.03c	chr3	2380415	2380489	-	1.55	6.05	0.014	BOTTOM	acetyl-CoA ligase (predicted)
SPCP1E11.05c	chr3	2400785	2400846	-	0.95	6.15	0.035	BOTTOM	acyl-coA-sterol acyltransferase Are2 (predicted)	are2
SPCP1E11.11	chr3	2409855	2409898	+	-1.09	6.52	0.018	BOTTOM	Puf family RNA-binding protein Puf6 (predicted)	puf6
SPCC569.07	chr3	2417233	2417309	-	1.6	3.69	0.00032	BOTTOM	aromatic aminotransferase (predicted)
SPCC569.07	chr3	2417243	2417245	-	1.97	1.39	0.039	TOP	aromatic aminotransferase (predicted)
SPCC569.05c	chr3	2424082	2424141	+	1.36	2.02	0.034	BOTTOM	spermidine family transporter (predicted)
SPCC569.04	chr3	2427389	2427448	-	5.3	1.37	1.2e-12	BOTTOM	sequence orphan
SPCC569.03	chr3	2431455	2431498	-	-3.32	2.52	9.1e-14	BOTTOM	cell surface glycoprotein (predicted), DUF1773 family protein 4
SPCC569.03	chr3	2431464	2431469	-	-2.95	0.81	0.00081	TOP	cell surface glycoprotein (predicted), DUF1773 family protein 4
SPCC569.03	chr3	2431491	2431498	-	-3.98	0.99	1.5e-06	TOP	cell surface glycoprotein (predicted), DUF1773 family protein 4
