# Supplementary material for: Tor Signaling Regulates Transcription of Amino Acid Permeases through a GATA Transcription Factor Gaf1 in Fission Yeast
Source: PLoS One. 2015 Dec 21;10(12):e0144677. doi: 10.1371/journal.pone.0144677 (PMC4686964; doi:10.1371/journal.pone.0144677)
Supplement: S2 Table — (XLS) [file pone.0144677.s006.xls]

## Sheet: Sheet3
Gene	Chr	Start	End	Strand	logFC	logConc	p-value	peaks	product	synonyms
SPAC212.12	chr1	15620	15818	+	3.31	4.98	1.1e-20	BOTTOM	S. pombe specific GPI anchored protein family
SPAC212.12	chr1	15713	15716	+	4.06	4.3	7.3e-17	TOP	S. pombe specific GPI anchored protein family
SPAC212.12	chr1	15722	15724	+	2.88	-0.21	0.032	TOP	S. pombe specific GPI anchored protein family
SPAC212.12	chr1	15796	15798	+	2.76	0.88	0.00054	TOP	S. pombe specific GPI anchored protein family
SPAC977.13c	chr1	59172	59216	-	-1.4	0.07	0.046	BOTTOM	L-asparaginase (predicted)
SPAC977.13c	chr1	59722	59773	-	1.94	0.34	0.0064	BOTTOM	L-asparaginase (predicted)
SPAC977.14c	chr1	60924	60927	-	3.41	-1.27	0.0083	BOTTOM	aldo/keto reductase, unknown biological role
SPAC977.14c	chr1	60925	60927	-	3.41	-0.59	0.014	TOP	aldo/keto reductase, unknown biological role
SPAC977.15	chr1	62140	62159	+	2.29	-0.17	0.017	BOTTOM	dienelactone hydrolase family
SPAC977.15	chr1	62141	62144	+	2.57	0.06	0.041	TOP	dienelactone hydrolase family
SPAC977.15	chr1	62941	63119	+	2.81	5.08	1.1e-18	BOTTOM	dienelactone hydrolase family
SPAC977.15	chr1	62949	62952	+	2.05	4.27	1.9e-06	TOP	dienelactone hydrolase family
SPAC977.15	chr1	63089	63091	+	4.03	3.24	2.5e-14	TOP	dienelactone hydrolase family
SPAC977.17	chr1	66227	66229	+	-1.28	2.31	0.031	TOP	MIP water channel (predicted)
SPAC977.17	chr1	67075	67077	+	5.5	-1.13	0.019	TOP	MIP water channel (predicted)
SPAC1F8.01	chr1	82236	82263	+	2.11	2.13	0.0003	TOP	hexose transporter Ght3	ght3
SPAC1F8.01	chr1	82236	82263	+	2.11	1.46	1.8e-05	BOTTOM	hexose transporter Ght3	ght3
SPAC1F8.05	chr1	96421	96423	+	1.45	3.11	0.004	TOP	sequence orphan	isp3
SPAC1F8.05	chr1	96421	96450	+	1.9	5.89	1.9e-09	BOTTOM	sequence orphan	isp3
SPAC1F8.05	chr1	96428	96434	+	1.85	6.28	3.2e-06	TOP	sequence orphan	isp3
SPAC1F8.05	chr1	96444	96446	+	4.02	0.85	6.6e-06	TOP	sequence orphan	isp3
SPAC1F8.05	chr1	96580	96624	+	3.61	1	9.7e-09	BOTTOM	sequence orphan	isp3
SPAC1F8.05	chr1	96617	96620	+	2.99	0.43	0.004	TOP	sequence orphan	isp3
SPAC1F8.06	chr1	99830	99923	+	-2.11	4.31	4.3e-11	BOTTOM	cell surface glycoprotein	fta5
SPAC1F8.06	chr1	99831	99833	+	-1.2	3.65	0.018	TOP	cell surface glycoprotein	fta5
SPAC1F8.06	chr1	99915	99917	+	-4.36	2.31	1.7e-12	TOP	cell surface glycoprotein	fta5
SPAC1F8.06	chr1	100171	100173	+	5.38	-1.25	0.035	TOP	cell surface glycoprotein	fta5
SPAC11D3.07c	chr1	120225	120245	-	-1.11	2.93	0.0034	BOTTOM	transcription factor, zf-fungal binuclear cluster type(predicted)
SPAC11D3.09	chr1	122684	122730	+	1.34	1.14	0.021	BOTTOM	agmatinase (predicted)
SPAC11D3.10	chr1	125108	125271	+	1.32	1.65	0.0096	BOTTOM	nifs homolog, possible cysteine desulfurase
SPAC11D3.13	chr1	130341	130375	+	1.69	2.72	8.5e-06	BOTTOM	ThiJ domain protein
SPAC11D3.13	chr1	130359	130361	+	1.47	1.62	0.033	TOP	ThiJ domain protein
SPAC11D3.13	chr1	130615	130636	+	3.23	2.56	1.2e-14	BOTTOM	ThiJ domain protein
SPAC11D3.13	chr1	130617	130636	+	3.17	3.17	5e-10	TOP	ThiJ domain protein
SPAC11D3.14c	chr1	134826	134828	-	-6.3	-0.78	0.00043	TOP	5-oxoprolinase (ATP-hydrolizing) (predicted)
SPAC11D3.14c	chr1	135064	135075	-	-8.28	0.61	7.2e-15	BOTTOM	5-oxoprolinase (ATP-hydrolizing) (predicted)
SPAC11D3.14c	chr1	135066	135068	-	-6.82	-0.25	1.4e-05	TOP	5-oxoprolinase (ATP-hydrolizing) (predicted)
SPAC11D3.14c	chr1	135102	135105	-	-6	-1.11	0.002	TOP	5-oxoprolinase (ATP-hydrolizing) (predicted)
SPAC11D3.14c	chr1	135121	135151	-	-9.91	8.29	8.6e-106	BOTTOM	5-oxoprolinase (ATP-hydrolizing) (predicted)
SPAC11D3.14c	chr1	135143	135148	-	-9.84	7.82	2.2e-69	TOP	5-oxoprolinase (ATP-hydrolizing) (predicted)
SPAC11D3.14c	chr1	135698	135703	-	1.26	1.95	0.0054	BOTTOM	5-oxoprolinase (ATP-hydrolizing) (predicted)
SPAC11D3.15	chr1	135738	135771	+	4.4	0.34	0.00012	TOP	5-oxoprolinase (ATP-hydrolizing) (predicted)
SPAC11D3.15	chr1	136093	136098	+	6.24	-0.4	0.0005	TOP	5-oxoprolinase (ATP-hydrolizing) (predicted)
SPAC11D3.15	chr1	136105	136254	+	-3.09	7.74	5.6e-24	BOTTOM	5-oxoprolinase (ATP-hydrolizing) (predicted)
SPAC11D3.15	chr1	136106	136109	+	4.36	4.03	5e-19	TOP	5-oxoprolinase (ATP-hydrolizing) (predicted)
SPAC11D3.15	chr1	136134	136136	+	7.47	0.79	4.9e-07	TOP	5-oxoprolinase (ATP-hydrolizing) (predicted)
SPAC11D3.15	chr1	136160	136162	+	2.47	0.36	0.018	TOP	5-oxoprolinase (ATP-hydrolizing) (predicted)
SPAC11D3.15	chr1	136175	136177	+	3.08	2.49	2.2e-08	TOP	5-oxoprolinase (ATP-hydrolizing) (predicted)
SPAC11D3.15	chr1	136235	136237	+	-3.15	-0.8	0.018	TOP	5-oxoprolinase (ATP-hydrolizing) (predicted)
SPAC11D3.15	chr1	136240	136245	+	-7.15	8.15	5.3e-55	TOP	5-oxoprolinase (ATP-hydrolizing) (predicted)
SPAC11D3.18c	chr1	146260	146268	-	-5.16	2.03	9.8e-24	BOTTOM	nicotinic acid plasma membrane transporter (predicted)
SPAC11D3.18c	chr1	146266	146268	-	-7.46	0.42	4.1e-08	TOP	nicotinic acid plasma membrane transporter (predicted)
SPAC11D3.18c	chr1	146371	146392	-	-8.11	7.68	1.2e-88	BOTTOM	nicotinic acid plasma membrane transporter (predicted)
SPAC11D3.18c	chr1	146387	146390	-	-7.91	6.05	9.5e-49	TOP	nicotinic acid plasma membrane transporter (predicted)
SPAC11D3.18c	chr1	146521	146549	-	-3.42	2.38	4.4e-16	BOTTOM	nicotinic acid plasma membrane transporter (predicted)
SPAC11D3.18c	chr1	146535	146537	-	-3.45	0.03	0.00032	TOP	nicotinic acid plasma membrane transporter (predicted)
SPAC5H10.01	chr1	146825	146828	+	-8.69	1.73	2.9e-15	TOP	DUF1445 family protein
SPAC5H10.01	chr1	146825	146885	+	-7.84	7.98	6.6e-80	BOTTOM	DUF1445 family protein
SPAC5H10.01	chr1	146847	146850	+	-6.4	1.57	5.4e-14	TOP	DUF1445 family protein
SPAC5H10.01	chr1	146878	146880	+	-7.72	8.14	5.6e-57	TOP	DUF1445 family protein
SPAC11D3.18c	chr1	147050	147055	-	6.54	-0.1	6.4e-05	TOP	nicotinic acid plasma membrane transporter (predicted)
SPAC5H10.01	chr1	147060	147062	+	-7.15	0.09	1.7e-06	TOP	DUF1445 family protein
SPAC5H10.01	chr1	147165	147168	+	1.48	2.03	0.019	TOP	DUF1445 family protein
SPAC5H10.01	chr1	147171	147173	+	-3.24	-0.71	0.013	TOP	DUF1445 family protein
SPAC5H10.01	chr1	147482	147544	+	1.85	0.99	0.00063	BOTTOM	DUF1445 family protein
SPAC5H10.01	chr1	147652	147654	+	-7.61	0.58	1.6e-08	TOP	DUF1445 family protein
SPAC5H10.01	chr1	147669	147671	+	-6.3	-0.81	0.00043	TOP	DUF1445 family protein
SPAC11D3.18c	chr1	147681	147684	-	5.13	-1.5	0.048	TOP	nicotinic acid plasma membrane transporter (predicted)
SPAC11D3.18c	chr1	147732	147751	-	3.98	1.8	8.8e-15	BOTTOM	nicotinic acid plasma membrane transporter (predicted)
SPAC11D3.18c	chr1	147732	147736	-	7.33	0.67	6.5e-07	TOP	nicotinic acid plasma membrane transporter (predicted)
SPAC5H10.01	chr1	147748	147750	+	-6.82	-0.25	0.00011	TOP	DUF1445 family protein
SPAC5H10.04	chr1	151853	151856	+	-2.23	0.94	0.0011	TOP	NADPH dehydrogenase (predicted)
SPAC5H10.09c	chr1	162606	162613	-	1.89	1.6	0.0088	TOP	3-methyl-2-oxobutanoatehydroxymethyltransferase (predicted)
SPAC5H10.10	chr1	162778	162780	+	1.37	2.3	0.025	TOP	NADPH dehydrogenase (predicted)
SPAC5H10.10	chr1	162786	162789	+	1.2	3.7	0.015	TOP	NADPH dehydrogenase (predicted)
SPAC5H10.10	chr1	162842	162844	+	1.73	1	0.044	TOP	NADPH dehydrogenase (predicted)
SPAC5H10.11	chr1	163893	163929	+	1.45	0.77	0.015	BOTTOM	alpha-1,2-galactosyltransferase Gmh1 (predicted)	gmh1
SPAC5H10.11	chr1	163926	163929	+	1.78	0.73	0.037	TOP	alpha-1,2-galactosyltransferase Gmh1 (predicted)	gmh1
SPAC13G6.02c	chr1	175969	176016	-	1.15	3.43	0.0015	BOTTOM	40S ribosomal protein S3a	rps101
SPAC13G6.03	chr1	176786	176794	+	-1.38	0.95	0.0094	BOTTOM	GPI anchor biosynthesis protein Gpi7 (predicted)	gpi7
SPAC13G6.02c	chr1	177435	177437	-	5.26	-1.36	0.03	TOP	40S ribosomal protein S3a	rps101
SPAC13G6.04	chr1	180459	180461	+	5.38	-1.25	0.035	TOP	TIM22 inner membrane protein import complex subunit Tim8 (predicted)	tim8
SPAC13G6.06c	chr1	186265	186271	-	-1.06	5.54	0.0012	BOTTOM	glycine cleavage complex subunit P (predicted)	gcv2
SPAC13G6.06c	chr1	186267	186271	-	-1.08	6.2	0.016	TOP	glycine cleavage complex subunit P (predicted)	gcv2
SPAC13G6.10c	chr1	193983	193988	-	2.94	2.46	2.7e-05	TOP	cell wall protein Asl1, predicted O-glucosyl hydrolase	asl1
SPAC13G6.14	chr1	200132	200134	+	5.13	-1.5	0.048	TOP	diadenosine 5',5'''-p1,p6-hexaphosphate hydrolase Aps1	aps1
SPAC13G6.15c	chr1	203249	203281	-	1.04	3.49	0.023	BOTTOM	calcipressin (predicted)
SPAC24B11.06c	chr1	208136	208141	-	-1.16	7.8	0.0069	TOP	MAP kinase Sty1	sty1
SPAC24B11.09	chr1	214044	214047	+	2.46	-0.04	0.033	TOP	mitochondrial pyruvate transmembrane transporter subunit Mpc2	mpc2
SPAC24B11.09	chr1	214118	214144	+	-1.71	-0.14	0.014	BOTTOM	mitochondrial pyruvate transmembrane transporter subunit Mpc2	mpc2
SPAC24B11.09	chr1	214142	214144	+	-3.75	-1.11	0.019	TOP	mitochondrial pyruvate transmembrane transporter subunit Mpc2	mpc2
SPAC24B11.12c	chr1	228787	228851	-	1.5	4.36	6.4e-05	BOTTOM	P-type ATPase (predicted)
SPAC24B11.12c	chr1	228789	228792	-	3.17	0.05	0.0046	TOP	P-type ATPase (predicted)
SPAC24B11.12c	chr1	228813	228843	-	1.41	4.25	0.0041	TOP	P-type ATPase (predicted)
SPAC24B11.14	chr1	230301	230304	+	-1.29	4.36	0.0053	TOP	dubious
SPAC24B11.14	chr1	230338	230341	+	1.2	3.12	0.03	TOP	dubious
SPAC24B11.13	chr1	231125	231278	+	-1.21	7.38	0.00017	BOTTOM	hydroxymethylbilane synthase (predicted)	hem3
SPAC24B11.13	chr1	231192	231195	+	-1.23	5.32	0.0049	TOP	hydroxymethylbilane synthase (predicted)	hem3
SPAC24B11.13	chr1	231207	231215	+	-1.29	7.41	0.0023	TOP	hydroxymethylbilane synthase (predicted)	hem3
SPAC24B11.13	chr1	231243	231245	+	-1.86	1.62	0.0019	TOP	hydroxymethylbilane synthase (predicted)	hem3
SPAC24B11.13	chr1	231484	231510	+	-1.49	1.95	0.00067	BOTTOM	hydroxymethylbilane synthase (predicted)	hem3
SPAC24B11.13	chr1	231499	231510	+	-1.51	1.86	0.014	TOP	hydroxymethylbilane synthase (predicted)	hem3
SPAC806.11	chr1	237952	237989	-	1.3	1.67	0.0043	BOTTOM	dubious
SPAC806.04c	chr1	243000	243004	-	1.43	2.44	0.013	TOP	DUF89 family protein
SPAC806.07	chr1	247844	247847	+	2.41	-0.09	0.043	TOP	nucleoside diphosphate kinase Ndk1	ndk1
SPAC1639.01c	chr1	254368	254396	-	1.91	2.62	1.1e-06	BOTTOM	GNS1/SUR4 family protein (predicted)
SPAC1639.01c	chr1	254388	254393	-	2.62	1.23	0.00035	TOP	GNS1/SUR4 family protein (predicted)
SPAC1639.01c	chr1	254462	254569	-	-1.32	7.43	4.1e-05	BOTTOM	GNS1/SUR4 family protein (predicted)
SPAC1639.01c	chr1	254464	254467	-	-1.29	4.24	0.0076	TOP	GNS1/SUR4 family protein (predicted)
SPAC1639.01c	chr1	254548	254551	-	-1.32	6.33	0.0018	TOP	GNS1/SUR4 family protein (predicted)
SPAC1F5.09c	chr1	272337	272339	+	5.26	-1.36	0.048	TOP	PAK-related kinase Shk2	shk2
SPAC1F5.08c	chr1	274407	274432	+	-3.51	2.13	1.3e-15	BOTTOM	calcium channel regulatory subunit Yam8	yam8
SPAC1F5.08c	chr1	274417	274421	+	-3.53	1.82	1.2e-08	TOP	calcium channel regulatory subunit Yam8	yam8
SPAC1F5.07c	chr1	277124	277158	+	2.21	-0.24	0.01	BOTTOM	protoporphyrinogen oxidase (predicted)	hem14
SPAC1F5.05c	chr1	282104	282122	+	1.86	1.82	1.6e-05	BOTTOM	conserved eukaryotic protein
SPAC1F5.05c	chr1	282111	282122	+	1.84	2.11	0.0013	TOP	conserved eukaryotic protein
SPAC1F5.02	chr1	293220	293222	-	5.13	-1.5	0.048	TOP	protein disulfide isomerase (predicted)
SPAC1F5.02	chr1	293785	293788	-	3.33	-0.69	0.031	TOP	protein disulfide isomerase (predicted)
SPAC18B11.04	chr1	311447	311449	-	4.22	4.06	7.6e-19	TOP	neuronal calcium sensor related protein Ncs1	ncs1
SPAC18B11.04	chr1	311480	311483	-	3.26	2	2.7e-07	TOP	neuronal calcium sensor related protein Ncs1	ncs1
SPAC18B11.04	chr1	311508	311512	-	2.1	2.63	9e-05	TOP	neuronal calcium sensor related protein Ncs1	ncs1
SPAC18B11.03c	chr1	312040	312044	+	1.76	1.91	0.0033	TOP	N-acetyltransferase (predicted)
SPAC18B11.03c	chr1	312084	312101	+	3.35	4.68	5.6e-24	BOTTOM	N-acetyltransferase (predicted)
SPAC18B11.03c	chr1	312091	312093	+	2.92	2.24	2.2e-07	TOP	N-acetyltransferase (predicted)
SPAC18B11.03c	chr1	312098	312101	+	3.98	3.82	2.5e-16	TOP	N-acetyltransferase (predicted)
SPAC12G12.16c	chr1	315761	315770	+	1.19	1.08	0.033	BOTTOM	Fen1 family nuclease, XP-G family (predicted)
SPAC12G12.12	chr1	325398	325404	-	3.82	-0.2	0.0068	TOP	NST UDP-galactose transporter (predicted)
SPAC630.05	chr1	353842	353844	+	1.65	0.78	0.047	TOP	GTPase activating protein Gyp7 (predicted)	gyp7
SPAC630.06c	chr1	357103	357106	-	1.68	1.09	0.039	TOP	conserved fungal protein
SPAC630.08c	chr1	361082	361179	-	1.09	4.81	0.0015	BOTTOM	C-4 methylsterol oxidase (predicted)	erg25
SPAC630.08c	chr1	361136	361141	-	1.37	2.97	0.011	TOP	C-4 methylsterol oxidase (predicted)	erg25
SPAC630.08c	chr1	361177	361179	-	1.28	3.75	0.011	TOP	C-4 methylsterol oxidase (predicted)	erg25
SPAC630.08c	chr1	361279	361341	-	1.2	9.27	0.00046	BOTTOM	C-4 methylsterol oxidase (predicted)	erg25
SPAC630.08c	chr1	361279	361281	-	1.91	1.6	0.0033	TOP	C-4 methylsterol oxidase (predicted)	erg25
SPAC630.08c	chr1	361321	361323	-	1.37	5.58	0.0013	TOP	C-4 methylsterol oxidase (predicted)	erg25
SPAC630.15	chr1	361979	361990	+	1.86	2.9	0.00027	TOP	sequence orphan	mug177
SPAC630.14c	chr1	378151	378155	-	-1.42	0.83	0.01	BOTTOM	transcriptional corepressor Tup12	tup12
SPAC630.14c	chr1	378152	378154	-	-1.93	0.58	0.025	TOP	transcriptional corepressor Tup12	tup12
SPAC1751.04	chr1	383483	383485	+	3.64	0.49	0.00026	TOP	pre-ribosomal protein Loc1 (predicted)
SPAC1751.01c	chr1	383910	383959	-	1.71	2.58	8.4e-06	BOTTOM	gluconate transporter inducer Gti1	gti1
SPAC1751.01c	chr1	383923	383926	-	3.24	-0.74	0.021	TOP	gluconate transporter inducer Gti1	gti1
SPAC1751.01c	chr1	383951	383958	-	2.2	1.2	0.0032	TOP	gluconate transporter inducer Gti1	gti1
SPAC31A2.02	chr1	388295	388297	+	1.99	1.75	0.0012	TOP	protein and tRNA methyltransferase regulatory subunit Trm112 (predicted)	trm112
SPAC31A2.04c	chr1	391355	391365	-	1.48	1.34	0.003	BOTTOM	20S proteasome complex subunit beta 4 (predicted)
SPAC31A2.04c	chr1	391358	391360	-	2.16	0.37	0.032	TOP	20S proteasome complex subunit beta 4 (predicted)
SPAC13C5.04	chr1	430040	430092	+	-1.41	6.09	1.2e-05	BOTTOM	amidotransferase (predicted)
SPAC13C5.04	chr1	430087	430089	+	-1.65	6.65	5.1e-05	TOP	amidotransferase (predicted)
SPAC13C5.05c	chr1	432892	432894	-	3.05	-0.92	0.049	TOP	N-acetylglucosamine-phosphate mutase (predicted)
SPAC13C5.05c	chr1	433196	433229	-	1.09	5.99	0.00095	BOTTOM	N-acetylglucosamine-phosphate mutase (predicted)
SPAC13C5.05c	chr1	433219	433221	-	1.2	5.74	0.0059	TOP	N-acetylglucosamine-phosphate mutase (predicted)
SPAC23E2.02	chr1	446874	446882	+	1.79	0.22	0.015	BOTTOM	histone demethylase SWIRM2 (predicted)	lsd2
SPAC24H6.13	chr1	459947	459954	-	2.17	1.82	0.00053	TOP	DUF221 family protein implicated in Golgi to plasma membrane transport (predicted)
SPAC24H6.11c	chr1	464380	464399	+	1.18	1.75	0.012	BOTTOM	sulfate transporter (predicted)
SPAC24H6.11c	chr1	464507	464569	+	-1.42	4.32	1.3e-05	BOTTOM	sulfate transporter (predicted)
SPAC24H6.11c	chr1	464512	464517	+	-2.54	3.45	3.1e-08	TOP	sulfate transporter (predicted)
SPAC24H6.11c	chr1	464770	464785	+	-3.58	4.56	1.6e-16	TOP	sulfate transporter (predicted)
SPAC24H6.11c	chr1	464771	464850	+	-3.64	4.7	6.3e-27	BOTTOM	sulfate transporter (predicted)
SPAC24H6.11c	chr1	464822	464826	+	-3.32	3.33	8.9e-13	TOP	sulfate transporter (predicted)
SPAC24H6.11c	chr1	464844	464846	+	-7.2	0.15	6.2e-07	TOP	sulfate transporter (predicted)
SPAC24H6.08	chr1	474774	474777	-	4.03	2.04	2.1e-09	TOP	sequence orphan
SPAC24H6.04	chr1	485079	485082	-	2.57	0.05	0.0084	TOP	hexokinase 1	hxk1
SPAC227.06	chr1	506640	506647	+	3.67	2.12	7.4e-15	BOTTOM	Rab GTPase binding (predicted)
SPAC227.06	chr1	506641	506643	+	5.27	2.52	5.4e-15	TOP	Rab GTPase binding (predicted)
SPAC227.09	chr1	510414	510418	+	-3.05	2.72	2.3e-15	BOTTOM	folylpolyglutamate synthase (predicted)
SPAC227.09	chr1	510414	510417	+	-3.03	3.39	7.2e-11	TOP	folylpolyglutamate synthase (predicted)
SPAC227.13c	chr1	518942	519020	-	1.42	9.29	0.0011	BOTTOM	mitochondrial iron-sulfur cluster assembly scaffold protein Isu1	isu1
SPAC227.13c	chr1	518942	518944	-	2.7	1.49	9.9e-05	TOP	mitochondrial iron-sulfur cluster assembly scaffold protein Isu1	isu1
SPAC227.13c	chr1	519019	519021	-	1.88	1.38	0.0077	TOP	mitochondrial iron-sulfur cluster assembly scaffold protein Isu1	isu1
SPAC227.14	chr1	519245	519372	+	1.07	3.19	0.004	BOTTOM	uridine kinase (predicted)
SPAC227.14	chr1	519294	519302	+	1.48	2.03	0.014	TOP	uridine kinase (predicted)
SPAC227.18	chr1	530393	530405	+	3.36	6.94	5.6e-17	TOP	saccharopine dehydrogenase Lys3	lys3
SPAC2F7.04	chr1	538114	538180	+	1.53	1.81	0.022	TOP	mediator complex subunit Pmc2/Med1	pmc2
SPAC2F7.11	chr1	554798	554800	+	5.13	-1.5	0.048	TOP	RNA-binding protein Nrd1	nrd1
SPAC2F7.11	chr1	555257	555378	+	1.74	7.91	1.4e-05	BOTTOM	RNA-binding protein Nrd1	nrd1
SPAC2F7.11	chr1	555257	555259	+	2.29	0.49	0.029	TOP	RNA-binding protein Nrd1	nrd1
SPAC2F7.11	chr1	555284	555286	+	1.93	6.95	0.0048	TOP	RNA-binding protein Nrd1	nrd1
SPAC2F7.11	chr1	555334	555336	+	3.12	0.9	0.0018	TOP	RNA-binding protein Nrd1	nrd1
SPAC2F7.11	chr1	555372	555377	+	5.1	1	2.2e-07	TOP	RNA-binding protein Nrd1	nrd1
SPAC13A11.02c	chr1	577143	577145	-	1.62	3.01	0.0012	TOP	sterol 14-demethylase (predicted)	erg11
SPAC13A11.02c	chr1	577151	577154	-	1.23	7.79	0.021	TOP	sterol 14-demethylase (predicted)	erg11
SPAC3H8.02	chr1	588144	588147	+	2.84	0.97	0.0018	TOP	sec14 cytosolic factor family phosphatidylinositol transporter (predicted)
SPAC3H8.08c	chr1	604834	604836	-	-2.42	2.43	5.4e-06	TOP	transcription factor (predicted)
SPAC3H8.10	chr1	608965	608969	+	-1.14	6.17	0.024	TOP	sec14 cytosolic factor family Sec14	spo20
SPAC1F3.05	chr1	623172	623174	+	2.33	0.23	0.015	TOP	Golgi localized Arf binding gamma-adaptin ortholog (predicted)
SPAC1F3.09	chr1	634722	634915	+	-1.17	7.1	0.00025	BOTTOM	CwfJ family protein, splicing factor (predicted)	mug161
SPAC1F3.09	chr1	634736	634739	+	-1.86	7.15	1.6e-06	TOP	CwfJ family protein, splicing factor (predicted)	mug161
SPAC1F3.09	chr1	634891	634896	+	1.06	4.37	0.029	TOP	CwfJ family protein, splicing factor (predicted)	mug161
SPAC1F3.09	chr1	634901	634903	+	1.33	2.52	0.019	TOP	CwfJ family protein, splicing factor (predicted)	mug161
SPAC1F3.09	chr1	635380	635391	+	4.03	0.18	7.2e-07	BOTTOM	CwfJ family protein, splicing factor (predicted)	mug161
SPAC1F3.09	chr1	635382	635391	+	4.84	0.76	4.2e-06	TOP	CwfJ family protein, splicing factor (predicted)	mug161
SPAC1D4.01	chr1	639688	639752	+	1.91	1.7	3.5e-05	BOTTOM	human C9orf78 ortholog
SPAC1D4.06c	chr1	649319	649325	-	2.33	0.2	0.038	TOP	cyclin-dependent kinase activating kinase Csk1	csk1
SPAC1D4.10	chr1	654084	654087	+	2.04	0.93	0.01	TOP	3'-tRNA processing endonuclease tRNAse Z L2 Trz1 (predicted)	trz1
SPAC1D4.11c	chr1	660166	660287	-	1.36	5.43	0.00018	BOTTOM	dual specificity protein kinase Lkh1	lkh1
SPAC1D4.11c	chr1	660176	660178	-	1.54	4.36	0.0037	TOP	dual specificity protein kinase Lkh1	lkh1
SPAC1D4.11c	chr1	660281	660287	-	2.28	0.19	0.02	TOP	dual specificity protein kinase Lkh1	lkh1
SPAC22F3.12c	chr1	679415	679420	+	1.69	1.53	0.016	TOP	regulator of G-protein signaling Rgs1	rgs1
SPAC22G7.03	chr1	731924	731932	+	-1.1	4.12	0.038	TOP	sequence orphan
SPAC22G7.06c	chr1	746010	746012	-	5.13	-1.5	0.048	TOP	carbamoyl-phosphate synthase (glutamine hydrolyzing), aspartate carbamoyltransferase Ura1	ura1
SPAC22G7.06c	chr1	746124	746127	-	1.89	0.62	0.041	TOP	carbamoyl-phosphate synthase (glutamine hydrolyzing), aspartate carbamoyltransferase Ura1	ura1
SPAC22G7.06c	chr1	746262	746304	-	1.29	2.98	0.036	TOP	carbamoyl-phosphate synthase (glutamine hydrolyzing), aspartate carbamoyltransferase Ura1	ura1
SPAC22G7.07c	chr1	748163	748165	-	3.63	-0.38	0.0039	TOP	mRNA (N6-adenosine)-methyltransferase (predicted)
SPAC4G8.03c	chr1	761862	761977	-	-7.63	4.77	2.6e-59	BOTTOM	RNA-binding protein (predicted)
SPAC4G8.03c	chr1	761863	761888	-	-7.3	4.65	1.8e-36	TOP	RNA-binding protein (predicted)
SPAC4G8.03c	chr1	761907	761910	-	-6.82	-0.26	1.1e-05	TOP	RNA-binding protein (predicted)
SPAC4G8.03c	chr1	761975	761977	-	-6.21	-0.9	0.00077	TOP	RNA-binding protein (predicted)
SPAC4G8.03c	chr1	762452	762459	-	-6.53	2.46	9.9e-32	BOTTOM	RNA-binding protein (predicted)
SPAC4G8.03c	chr1	762456	762459	-	-6.75	2.85	3.5e-23	TOP	RNA-binding protein (predicted)
SPAC4G8.03c	chr1	762506	762522	-	-6.99	-0.76	2e-06	BOTTOM	RNA-binding protein (predicted)
SPAC4G8.03c	chr1	762506	762508	-	-6.11	-0.99	0.0034	TOP	RNA-binding protein (predicted)
SPAC4G8.13c	chr1	789524	789531	-	2.46	-0.04	0.015	TOP	calcineurin responsive transcription factor Prz1	prz1
SPAC4G8.13c	chr1	790228	790238	-	1.8	2.33	2.6e-05	BOTTOM	calcineurin responsive transcription factor Prz1	prz1
SPAC4G8.13c	chr1	790236	790238	-	1.55	2.35	0.013	TOP	calcineurin responsive transcription factor Prz1	prz1
SPAC2G11.10c	chr1	828050	828069	-	-1.36	3.57	0.004	TOP	thiosulfate sulfurtransferase, URM1 activating enzyme (predicted)
SPAC2G11.14	chr1	837249	837305	+	5.43	1.5	1.7e-15	BOTTOM	transcription factor TFIID complex subunit Taf111	taf111
SPAC2G11.14	chr1	837290	837294	+	5.18	1.08	3.5e-07	TOP	transcription factor TFIID complex subunit Taf111	taf111
SPAC2G11.15c	chr1	842042	842044	-	3.52	0.37	0.00078	TOP	rRNA methyltransferase Tgs1 (predicted)	tgs1
SPAC521.03	chr1	844919	844922	+	-1.28	5.93	0.0032	TOP	short chain dehydrogenase (predicted)
SPAC521.03	chr1	845087	845089	+	1.61	7.35	0.00025	TOP	short chain dehydrogenase (predicted)
SPAC521.03	chr1	845272	845276	+	4.4	0.35	0.00012	TOP	short chain dehydrogenase (predicted)
SPAC23G3.02c	chr1	869652	869654	-	1.05	4.01	0.048	TOP	ferrichrome synthetase Sib1	sib1
SPAC23G3.07c	chr1	879680	879764	-	5.75	3.65	4.3e-35	BOTTOM	SWI/SNF complex subunit Snf30	snf30
SPAC23G3.07c	chr1	879680	879685	-	7.13	0.48	5.6e-06	TOP	SWI/SNF complex subunit Snf30	snf30
SPAC23G3.07c	chr1	879732	879734	-	7.02	0.36	2.4e-05	TOP	SWI/SNF complex subunit Snf30	snf30
SPAC23G3.07c	chr1	879759	879764	-	4.09	0.05	0.001	TOP	SWI/SNF complex subunit Snf30	snf30
SPAC23G3.07c	chr1	880148	880168	-	1.73	1.35	0.00036	BOTTOM	SWI/SNF complex subunit Snf30	snf30
SPAC22H12.02	chr1	894718	894723	+	-2.93	0.29	0.00073	TOP	transcription factor TFIIF complex subunit Tfg3	tfg3
SPAC22H12.02	chr1	894718	894803	+	-2.45	1.97	2.6e-09	BOTTOM	transcription factor TFIIF complex subunit Tfg3	tfg3
SPAC22H12.02	chr1	894797	894802	+	-2.12	0.42	0.02	TOP	transcription factor TFIIF complex subunit Tfg3	tfg3
SPAC22H12.03	chr1	897078	897081	+	6.04	-0.6	0.0013	TOP	mitochondrial hydrolase (predicted)
SPAC1687.09	chr1	914994	914999	+	3.17	0.59	0.00035	TOP	ENTH/VHS domain protein (predicted)
SPAC1687.16c	chr1	933803	933843	-	1.9	3.52	1.5e-07	BOTTOM	C-5 sterol desaturase Erg31	erg31
SPAC1687.16c	chr1	933804	933816	-	1.99	3.15	0.00012	TOP	C-5 sterol desaturase Erg31	erg31
SPAC1687.16c	chr1	933841	933843	-	2.11	0.58	0.026	TOP	C-5 sterol desaturase Erg31	erg31
SPAC1687.16c	chr1	933862	933868	-	1.54	1	0.0069	BOTTOM	C-5 sterol desaturase Erg31	erg31
SPAC222.03c	chr1	948795	948804	-	-1.89	0.66	0.0003	BOTTOM	Tim9-Tim10 complex subunit Tim10 (predicted)	tim10
SPAC222.08c	chr1	958402	958425	-	2.5	0.97	1.3e-05	BOTTOM	glutamine aminotransferase subunit (predicted)
SPAC222.08c	chr1	958645	958649	-	1.16	5.85	0.0095	TOP	glutamine aminotransferase subunit (predicted)
SPAC222.11	chr1	966863	966867	+	1.68	1.08	0.026	TOP	coproporphyrinogen III oxidase (predicted)	hem13
SPAC222.15	chr1	977675	977680	+	4.09	-0.62	0.00036	BOTTOM	Tat binding protein 1(TBP-1)-interacting protein (TBPIP) homolog (predicted)	meu13
SPAC222.15	chr1	977678	977680	+	5.26	-1.36	0.03	TOP	Tat binding protein 1(TBP-1)-interacting protein (TBPIP) homolog (predicted)	meu13
SPAC821.04c	chr1	987013	987016	-	1.23	4.19	0.016	TOP	poly(A) polymerase Cid13	cid13
SPAC821.05	chr1	988051	988058	+	1.85	1.66	0.0098	TOP	translation initiation factor eIF3h (p40)
SPAC821.09	chr1	998493	998519	+	-1.49	0.02	0.039	BOTTOM	endo-1,3-beta-glucanase Eng1	eng1
SPAC821.10c	chr1	1004142	1004144	-	-6.11	-1	0.0014	TOP	superoxide dismutase Sod1	sod1
SPAC821.10c	chr1	1004604	1004695	-	-5.61	5.98	1.5e-52	BOTTOM	superoxide dismutase Sod1	sod1
SPAC821.10c	chr1	1004614	1004618	-	-6.18	3.13	5.2e-21	TOP	superoxide dismutase Sod1	sod1
SPAC821.10c	chr1	1004623	1004627	-	-7	5.9	4e-44	TOP	superoxide dismutase Sod1	sod1
SPAC821.10c	chr1	1004688	1004690	-	-3.51	1.05	1.2e-05	TOP	superoxide dismutase Sod1	sod1
SPAC139.05	chr1	1027947	1028115	+	-3.78	3.78	7.7e-22	BOTTOM	succinate-semialdehyde dehydrogenase (predicted)
SPAC139.05	chr1	1027968	1027991	+	-3.59	2.33	8e-11	TOP	succinate-semialdehyde dehydrogenase (predicted)
SPAC139.05	chr1	1028112	1028114	+	-4.4	3.79	2.1e-17	TOP	succinate-semialdehyde dehydrogenase (predicted)
SPAC23C4.07	chr1	1039244	1039264	+	1.94	1.77	8.6e-06	BOTTOM	meiotically upregulated gene Mug22	tht2
SPAC23C4.11	chr1	1047073	1047084	+	1.69	0.96	0.0031	BOTTOM	F0-ATPase subunit J (predicted)	atp18
SPAC23C4.14	chr1	1052848	1052850	+	-1.07	4.14	0.038	TOP	mannosyltransferase complex subunit Alg1 (predicted)	alg1
SPAC23C4.15	chr1	1054647	1054656	+	-1.1	5.1	0.021	TOP	DNA-directed RNA polymerase I, II and III subunit Rpb5	rpb5
SPAC23C4.19	chr1	1063736	1063738	+	2.11	3.89	0.0024	TOP	transcription elongation factor Spt5	spt5
SPAC1A6.01c	chr1	1068999	1069009	-	1.13	1.76	0.019	BOTTOM	human thyroid receptor interacting protein homolog, transcription coactivator (predicted)
SPAC1A6.03c	chr1	1073270	1073352	-	1.56	4.46	1.2e-06	BOTTOM	phospholipase (predicted)
SPAC1A6.03c	chr1	1073270	1073273	-	2.79	1.39	5.4e-05	TOP	phospholipase (predicted)
SPAC1A6.03c	chr1	1073297	1073300	-	3.56	-0.45	0.006	TOP	phospholipase (predicted)
SPAC1A6.03c	chr1	1073328	1073331	-	1.99	0.51	0.037	TOP	phospholipase (predicted)
SPAC1A6.03c	chr1	1073341	1073344	-	1.12	4.11	0.025	TOP	phospholipase (predicted)
SPAC1A6.06c	chr1	1083000	1083048	-	-1.54	1.44	0.0026	BOTTOM	sequence orphan Meu31	meu31
SPAC30D11.09	chr1	1103797	1103819	-	-1.24	3.51	0.00039	BOTTOM	complexed with Cdc5 protein Cwf19	cwf19
SPAC30D11.09	chr1	1103807	1103810	-	-1.72	3.66	0.00013	TOP	complexed with Cdc5 protein Cwf19	cwf19
SPAC30D11.01c	chr1	1119964	1120014	+	-1.4	3.34	7e-05	BOTTOM	alpha-glucosidase (predicted)
SPAC30D11.01c	chr1	1119977	1119983	+	-3.28	1.33	1.7e-06	TOP	alpha-glucosidase (predicted)
SPAC30D11.01c	chr1	1120538	1120540	+	5.5	-1.13	0.019	TOP	alpha-glucosidase (predicted)
SPAC30D11.01c	chr1	1120611	1120620	+	2.64	1.24	0.00039	TOP	alpha-glucosidase (predicted)
SPAC56F8.03	chr1	1130204	1130207	+	-1.71	0.5	0.012	BOTTOM	translation initiation factor IF2 (predicted)
SPAC56F8.05c	chr1	1135934	1135938	-	2.95	-1.71	0.049	BOTTOM	BAR domain protein (predicted)	mug64
SPAC56F8.05c	chr1	1135958	1135962	-	3.11	0	0.0025	TOP	BAR domain protein (predicted)	mug64
SPAC56F8.05c	chr1	1135991	1135993	-	5.13	-1.5	0.048	TOP	BAR domain protein (predicted)	mug64
SPAC56F8.11	chr1	1145582	1145612	+	-2.13	1.85	2e-07	BOTTOM	signal peptidase subunit Spc3 (predicted)	spc3
SPAC56F8.11	chr1	1145582	1145586	+	-1.85	1.8	0.0018	TOP	signal peptidase subunit Spc3 (predicted)	spc3
SPAC56F8.13	chr1	1149894	1149896	+	-2.93	-1	0.02	TOP	dubious
SPAC56F8.15	chr1	1151481	1151484	+	5.88	-0.78	0.0066	TOP	sequence orphan
SPAC56F8.16	chr1	1153717	1153719	+	-1.76	0.9	0.022	TOP	transcription factor Esc1 (predicted)	esc1
SPAC22A12.05	chr1	1163236	1163239	+	-3.24	-0.66	0.0079	TOP	DNA-directed RNA polymerase III complex subunit Rpc11	rpc11
SPAC22A12.06c	chr1	1165396	1165400	-	-1.4	2.45	0.015	TOP	serine hydrolase-like
SPAC22A12.11	chr1	1176670	1176672	+	-1.02	7.44	0.024	TOP	dihydroxyacetone kinase Dak1	dak1
SPAC4C5.01	chr1	1192224	1192227	+	-1.4	1.17	0.049	TOP	haloacid dehalogenase-like hydrolase
SPAC10F6.01c	chr1	1205994	1206055	-	-1.54	6.29	0.014	BOTTOM	sulfite reductase Sir1	sir1
SPAC10F6.06	chr1	1217578	1217580	+	-1.23	2.07	0.042	TOP	RNA-binding protein Vip1	vip1
SPAC10F6.13c	chr1	1232024	1232085	-	-1.48	7.43	4.8e-05	BOTTOM	aspartate aminotransferase (predicted)
SPAC10F6.13c	chr1	1232038	1232040	-	-1.63	6.48	0.0039	TOP	aspartate aminotransferase (predicted)
SPAC10F6.13c	chr1	1232094	1232099	-	-4.4	-1.13	3.8e-05	BOTTOM	aspartate aminotransferase (predicted)
SPAC10F6.13c	chr1	1232095	1232099	-	-4.41	-0.45	0.0001	TOP	aspartate aminotransferase (predicted)
SPAC1565.01	chr1	1290961	1290965	+	1.17	8.73	0.0089	TOP	conserved fungal protein
SPAC1565.01	chr1	1291575	1291578	+	2.69	-0.41	0.031	TOP	conserved fungal protein
SPAC1565.02c	chr1	1293895	1293897	-	-1.5	1.2	0.046	TOP	Rho-type GTPase activating protein (predicted)
SPAC1565.04c	chr1	1296521	1296544	-	-1.47	2.76	0.0059	TOP	adaptor protein Ste4	ste4
SPAC1565.04c	chr1	1296521	1296558	-	-1.26	2.9	0.0012	BOTTOM	adaptor protein Ste4	ste4
SPAC1565.05	chr1	1298006	1298025	+	5.99	1.2	1.9e-14	BOTTOM	sequence orphan
SPAC1565.05	chr1	1298023	1298025	+	7.17	0.51	3.2e-06	TOP	sequence orphan
SPAC6F12.04	chr1	1316043	1316045	+	1.95	0.85	0.018	TOP	COPI-coated vesicle associated protein (predicted)
SPAC6F12.06	chr1	1319667	1319749	+	1.08	5.78	0.001	BOTTOM	Rho GDP dissociation inhibitor Rdi1 (predicted)
SPAC6F12.06	chr1	1319714	1319724	+	1.02	5.71	0.028	TOP	Rho GDP dissociation inhibitor Rdi1 (predicted)
SPAC6F12.06	chr1	1319743	1319745	+	2.37	1.89	0.00011	TOP	Rho GDP dissociation inhibitor Rdi1 (predicted)
SPAC6F12.10c	chr1	1333295	1333298	-	1.8	2.15	0.0025	TOP	phosphoribosylformylglycinamidine synthase Ade3 (predicted)	ade3
SPAC6F12.11c	chr1	1335551	1335561	-	1.22	2.64	0.0016	BOTTOM	transcription factor TFIIIC complex A box associated subunit Sfc1	sfc1
SPAC6F12.11c	chr1	1335551	1335553	-	1.68	1.61	0.013	TOP	transcription factor TFIIIC complex A box associated subunit Sfc1	sfc1
SPAC6F12.12	chr1	1335702	1335704	+	1.65	1.04	0.028	TOP	protein phosphatase regulatory subunit Par2	par2
SPAC6F12.14	chr1	1340390	1340400	+	1.39	2.62	0.016	TOP	anaphase-promoting complex subunit Apc8	cut23
SPAC19E9.03	chr1	1360065	1360067	+	5.26	-1.36	0.049	TOP	cyclin Pas1	pas1
SPAC19E9.03	chr1	1361081	1361197	+	1.48	9.21	0.00015	BOTTOM	cyclin Pas1	pas1
SPAC19E9.03	chr1	1361128	1361132	+	1.5	9.72	0.0036	TOP	cyclin Pas1	pas1
SPAC19E9.03	chr1	1361189	1361192	+	3.19	2.22	1.2e-07	TOP	cyclin Pas1	pas1
SPAC19E9.03	chr1	1361478	1361612	+	1.1	4.28	0.0051	BOTTOM	cyclin Pas1	pas1
SPAC19E9.03	chr1	1361601	1361603	+	1.44	3.52	0.0035	TOP	cyclin Pas1	pas1
SPAC57A10.08c	chr1	1379843	1379911	-	1.04	4.55	0.0053	BOTTOM	carboxylic ester hydrolase activity (predicted)
SPAC57A10.08c	chr1	1379858	1379861	-	1.61	2.09	0.019	TOP	carboxylic ester hydrolase activity (predicted)
SPAC20G8.01	chr1	1387883	1387885	+	-1.44	3.17	0.0072	TOP	ATP-dependent DNA ligase Cdc17	cdc17
SPAC20G8.03	chr1	1393662	1393664	+	2.59	3.64	8.8e-09	TOP	MFS myo-inositol transporter	itr2
SPAC20G8.03	chr1	1393670	1393672	+	2.61	1.03	0.00067	TOP	MFS myo-inositol transporter	itr2
SPAC20G8.03	chr1	1393803	1393808	+	5.39	-1.93	0.019	BOTTOM	MFS myo-inositol transporter	itr2
SPAC20G8.07c	chr1	1411178	1411181	-	1.18	2.68	0.041	TOP	C-8 sterol isomerase Erg2	erg2
SPAC9.09	chr1	1477906	1478024	+	1.17	2.99	0.0028	BOTTOM	homocysteine methyltransferase Met26	met26
SPAC9.09	chr1	1478015	1478020	+	2.04	2.33	0.00015	TOP	homocysteine methyltransferase Met26	met26
SPAC9.08c	chr1	1478221	1478224	-	-2.3	-0.27	0.029	TOP	steroid reductase (predicted)
SPAC9.09	chr1	1478511	1478517	+	2.02	4.03	5.8e-06	TOP	homocysteine methyltransferase Met26	met26
SPAC5D6.09c	chr1	1495827	1495829	+	-4.58	3.53	3.2e-18	TOP	acetate transmembrane transporter (predicted)	mug86
SPAC5D6.09c	chr1	1495827	1495834	+	-4.5	3.08	7.3e-26	BOTTOM	acetate transmembrane transporter (predicted)	mug86
SPAC5D6.02c	chr1	1509588	1509590	+	2.52	0.01	0.023	TOP	sequence orphan	mug165
SPAC5D6.01	chr1	1512377	1512393	-	1	8.01	0.0065	BOTTOM	40S ribosomal protein S15a (predicted)	rps2202
SPAC57A7.06	chr1	1534927	1534936	-	1.42	1.37	0.0042	BOTTOM	U3 snoRNP protein Utp14 (predicted)
SPAC57A7.04c	chr1	1541340	1541342	+	4.27	0.22	0.00036	TOP	mRNA export shuttling protein	pabp
SPAC57A7.04c	chr1	1541537	1541543	+	1.44	3.93	2.1e-05	BOTTOM	mRNA export shuttling protein	pabp
SPAC57A7.04c	chr1	1541539	1541541	+	1.4	4.51	0.0015	TOP	mRNA export shuttling protein	pabp
SPAC57A7.15c	chr1	1545758	1545832	-	1.24	2.27	0.0028	BOTTOM	sequence orphan
SPAC23H4.17c	chr1	1576735	1576740	+	1.54	0.31	0.043	BOTTOM	cyclin-dependent protein Srb mediator subunit kinase Srb10	srb10
SPAC23H4.17c	chr1	1576735	1576737	+	2.68	0.15	0.02	TOP	cyclin-dependent protein Srb mediator subunit kinase Srb10	srb10
SPAC23H4.13c	chr1	1586067	1586074	+	2.33	0.24	0.041	TOP	sequence orphan
SPAC23H4.13c	chr1	1586636	1586639	+	2.35	-0.82	0.023	BOTTOM	sequence orphan
SPAC23H4.09	chr1	1592523	1592526	-	1.86	0.6	0.046	TOP	curved DNA-binding protein Cdb4, peptidase family	cdb4
SPAC23H4.07c	chr1	1594992	1594994	+	3.48	-0.55	0.017	TOP	signal recognition particle receptor beta subunit Srp102 (predicted)	srp102
SPAC23H4.06	chr1	1597241	1597246	-	6.31	-1	0.0001	BOTTOM	glutamate-ammonia ligase Gln1	gln1
SPAC23H4.06	chr1	1597244	1597246	-	5.5	-1.13	0.019	TOP	glutamate-ammonia ligase Gln1	gln1
SPAC23H4.06	chr1	1597621	1597624	-	-1.9	0.26	0.048	TOP	glutamate-ammonia ligase Gln1	gln1
SPAP27G11.05c	chr1	1618792	1618806	-	1.39	1.76	0.038	TOP	HOPS complex subunit Vps41 (predicted)	vps41
SPAP27G11.09c	chr1	1624460	1624462	-	3.16	1.51	3.4e-06	TOP	GTP cyclohydrolase (predicted)
SPAP27G11.13c	chr1	1635526	1635529	-	1.37	1.54	0.043	TOP	snoRNP pseudouridylase box H/ACA snoRNP complex protein (predicted)	nop10
SPAP27G11.14c	chr1	1638384	1638388	-	2.83	-0.93	0.014	BOTTOM	sequence orphan
SPAP27G11.15	chr1	1638479	1638482	+	4.09	0.05	0.0012	TOP	structure-specific endonuclease catalytic subunit	slx1
SPAC343.09	chr1	1654513	1654574	+	-1.31	3.83	0.00031	BOTTOM	UBX domain protein Ubx3, Cdc48 cofactor	ubx3
SPAC343.09	chr1	1654532	1654534	+	-1.48	3.24	0.0089	TOP	UBX domain protein Ubx3, Cdc48 cofactor	ubx3
SPAC343.12	chr1	1667734	1667756	+	-1.8	9.75	8.3e-09	BOTTOM	conserved fungal protein	rds1
SPAC343.12	chr1	1667736	1667738	+	-1.77	10.26	6.5e-06	TOP	conserved fungal protein	rds1
SPAC343.12	chr1	1667740	1667742	+	-2.15	7.01	2.5e-08	TOP	conserved fungal protein	rds1
SPAC343.12	chr1	1668388	1668391	+	-2.93	-1	0.036	TOP	conserved fungal protein	rds1
SPAC343.12	chr1	1668489	1668597	+	-2.01	3.09	1.9e-08	BOTTOM	conserved fungal protein	rds1
SPAC343.12	chr1	1668504	1668507	+	-2.11	0.84	0.0029	TOP	conserved fungal protein	rds1
SPAC343.12	chr1	1668520	1668522	+	-5.32	-1.82	0.048	TOP	conserved fungal protein	rds1
SPAC343.12	chr1	1668586	1668588	+	-2.82	0.17	0.0012	TOP	conserved fungal protein	rds1
SPAC343.12	chr1	1668589	1668591	+	-2.22	1.42	0.0011	TOP	conserved fungal protein	rds1
SPAC343.12	chr1	1668595	1668597	+	-1.79	0.76	0.021	TOP	conserved fungal protein	rds1
SPAC824.02	chr1	1684686	1684688	+	4.24	2.86	9e-14	TOP	GPI inositol deacylase Bst1 (predicted)	bst1
SPAC824.02	chr1	1684978	1685040	+	3.03	3.02	3.1e-10	BOTTOM	GPI inositol deacylase Bst1 (predicted)	bst1
SPAC824.02	chr1	1684978	1684980	+	3.34	0.72	0.00025	TOP	GPI inositol deacylase Bst1 (predicted)	bst1
SPAC824.02	chr1	1685012	1685024	+	3.22	2.49	9.8e-08	TOP	GPI inositol deacylase Bst1 (predicted)	bst1
SPAC824.04	chr1	1689437	1689440	+	2.16	0.39	0.021	TOP	WD repeat protein (predicted)
SPAC824.07	chr1	1696515	1696521	+	1.82	-0.1	0.044	BOTTOM	hydroxyacylglutathione hydrolase (predicted)
SPAC664.04c	chr1	1711078	1711083	-	-1.05	10.53	0.023	TOP	40S ribosomal protein S16 (predicted)	rps1602
SPAC664.05	chr1	1711369	1711371	+	-1.74	1.6	0.022	TOP	60S ribosomal protein L13 (predicted)	rpl13
SPAC664.05	chr1	1711428	1711434	+	-1.23	5.1	0.025	TOP	60S ribosomal protein L13 (predicted)	rpl13
SPAC664.14	chr1	1730863	1730869	+	1.34	3.46	0.00018	BOTTOM	ammonium transporter Amt2	amt2
SPAC664.14	chr1	1730865	1730868	+	1.35	4.04	0.0038	TOP	ammonium transporter Amt2	amt2
SPAC664.12c	chr1	1731635	1731644	-	-2.63	0.27	0.0011	TOP	mitochondrial succinate dehydrogenase assembly factor 1 (predicted)
SPAC664.14	chr1	1731675	1731701	+	-1.92	1.4	0.0024	TOP	ammonium transporter Amt2	amt2
SPACUNK12.02c	chr1	1739752	1739819	-	1.38	3.69	9.5e-05	BOTTOM	calcium/calmodulin-dependent protein kinase Cmk1	cmk1
SPACUNK12.02c	chr1	1739804	1739809	-	1.12	2.82	0.049	TOP	calcium/calmodulin-dependent protein kinase Cmk1	cmk1
SPAC105.01c	chr1	1743666	1743668	-	-2.12	0.26	0.012	TOP	potassium ion/proton antiporter Kha1 (predicted)	kha1
SPAC17A5.19	chr1	1760807	1760818	+	1.5	1.38	0.0043	BOTTOM	sequence orphan
SPAC17A5.08	chr1	1768026	1768029	+	1.19	1.51	0.018	BOTTOM	COPII-coated vesicle component Erp2/3/4 (predicted)	erp2
SPAC17A5.09c	chr1	1769552	1769558	-	5.86	1.73	5.2e-11	TOP	protein phosphatase regulatory subunit Glc9 (predicted)
SPAC17A5.09c	chr1	1769663	1769671	-	3.44	0.3	0.00093	TOP	protein phosphatase regulatory subunit Glc9 (predicted)
SPAC1610.01	chr1	1790648	1790650	+	5.13	-1.5	0.048	TOP	splicing factor (unnamed)
SPAC1610.01	chr1	1790767	1790788	+	1.27	2.55	0.0012	BOTTOM	splicing factor (unnamed)
SPAC1610.01	chr1	1790768	1790782	+	1.2	3.1	0.025	TOP	splicing factor (unnamed)
SPAC1002.12c	chr1	1820361	1820365	-	1.63	1.74	0.011	TOP	succinate-semialdehyde dehydrogenase
SPAC1002.18	chr1	1831087	1831104	+	2.12	1.69	3.1e-06	BOTTOM	DUF1688 family protein	urg3
SPAC1002.18	chr1	1831088	1831092	+	1.9	2.03	0.0014	TOP	DUF1688 family protein	urg3
SPAC1002.17c	chr1	1831599	1831601	-	-1.22	3.23	0.017	TOP	uracil phosphoribosyltransferase (predicted)	urg2
SPAC1399.01c	chr1	1851872	1851884	+	2.68	1.63	0.00019	TOP	membrane transporter (predicted)
SPAPB1A10.02	chr1	1860722	1860724	+	-5.32	-1.82	0.048	TOP	CENP-A chaperone Scm3	scm3
SPAPB1A10.04c	chr1	1866607	1866695	-	-1.47	2.46	0.00013	BOTTOM	geranylgeranyltransferase I alpha subunit Cwp1	cwp1
SPAPB1A10.05	chr1	1866818	1866863	+	-1.86	7.07	1.5e-09	BOTTOM	sequence orphan
SPAPB1A10.05	chr1	1866829	1866832	+	-1.02	4.05	0.041	TOP	sequence orphan
SPAPB1A10.05	chr1	1866837	1866839	+	-1.99	4.9	1e-06	TOP	sequence orphan
SPAPB1A10.05	chr1	1866848	1866852	+	-2.3	4.89	4.3e-08	TOP	sequence orphan
SPAPB1A10.07c	chr1	1874704	1874764	-	-2.4	3.84	6.8e-13	BOTTOM	sphingolipid biosynthesis protein (predicted)
SPAPB1A10.07c	chr1	1874712	1874726	-	-2.81	3.88	7e-11	TOP	sphingolipid biosynthesis protein (predicted)
SPAPB1A10.07c	chr1	1874759	1874764	-	-1.61	1.16	0.02	TOP	sphingolipid biosynthesis protein (predicted)
SPAPB1A10.08	chr1	1875584	1875586	+	1.13	3.97	0.02	TOP	sequence orphan
SPAPB1A10.08	chr1	1875584	1875590	+	1.26	3.49	0.00057	BOTTOM	sequence orphan
SPAPB1A10.11c	chr1	1884147	1884152	-	1.24	1.45	0.015	BOTTOM	mitochondrial glutamyl-tRNA synthetase Mse1 (predicted)	mse1
SPAC140.02	chr1	1897924	1897927	+	-2.52	-0.79	0.048	TOP	nucleolar protein required for rRNA processing	gar2
SPAC140.03	chr1	1900545	1900605	+	-1.8	3.66	1.5e-07	BOTTOM	argonaute binding protein 1	arb1
SPAC140.03	chr1	1900551	1900564	+	-1.79	3.94	5.7e-05	TOP	argonaute binding protein 1	arb1
SPAC140.03	chr1	1900577	1900579	+	-2.02	0.51	0.012	TOP	argonaute binding protein 1	arb1
SPAC110.01	chr1	1905273	1905277	+	-2.5	1.74	9.4e-05	TOP	serine/threonine protein kinase Ppk1 (predicted)	ppk1
SPAC110.01	chr1	1905755	1905762	+	-2.34	2.66	3.3e-06	TOP	serine/threonine protein kinase Ppk1 (predicted)	ppk1
SPAC110.01	chr1	1905755	1905760	+	-2.25	1.81	6.5e-08	BOTTOM	serine/threonine protein kinase Ppk1 (predicted)	ppk1
SPAC110.05	chr1	1906095	1906106	-	-1.87	1.79	0.00019	BOTTOM	dubious
SPAC110.01	chr1	1906597	1906604	+	-2.36	2.16	2.2e-07	BOTTOM	serine/threonine protein kinase Ppk1 (predicted)	ppk1
SPAC110.01	chr1	1906602	1906604	+	-2.31	2.73	2.3e-05	TOP	serine/threonine protein kinase Ppk1 (predicted)	ppk1
SPAC110.04c	chr1	1920773	1920776	-	-3.35	1.72	5.4e-08	TOP	heat shock protein Pss1	pss1/ssp1
SPAC3H1.03	chr1	1935731	1935733	+	2.33	1.31	0.038	TOP	mouse transcriptional regulator, HCNGP-like (predicted)	mug151
SPAC3H1.06c	chr1	1943963	1943974	-	-1.83	-0.82	0.034	BOTTOM	membrane transporter (predicted)
SPAC3H1.07	chr1	1944103	1944213	+	1.12	9.51	0.00067	BOTTOM	arginase Aru1	aru1
SPAC3H1.07	chr1	1944171	1944179	+	1.2	9.96	0.0051	TOP	arginase Aru1	aru1
SPAC3H1.07	chr1	1944473	1944478	+	1.27	1.98	0.044	TOP	arginase Aru1	aru1
SPAC3H1.06c	chr1	1944654	1944658	-	1.08	2.82	0.024	BOTTOM	membrane transporter (predicted)
SPAC3H1.11	chr1	1957412	1957546	+	-1.88	6.82	9.7e-10	BOTTOM	transcription factor Hsr1	hsr1
SPAC3H1.11	chr1	1957417	1957421	+	-1.09	4.76	0.019	TOP	transcription factor Hsr1	hsr1
SPAC3H1.11	chr1	1957467	1957472	+	-2.22	6.68	8.3e-09	TOP	transcription factor Hsr1	hsr1
SPAC3H1.11	chr1	1957480	1957486	+	-2.46	3.61	1.6e-08	TOP	transcription factor Hsr1	hsr1
SPAC3H1.11	chr1	1957501	1957508	+	-1.22	2.26	0.042	TOP	transcription factor Hsr1	hsr1
SPAC9G1.04	chr1	1975184	1975186	+	-1.04	4.54	0.031	TOP	mitochondrial inner membrane translocase Oxa101	oxa101
SPAC9G1.05	chr1	1976836	1976838	+	1.65	1.06	0.028	TOP	actin cortical patch component Aip1 (predicted)
SPAC9G1.12	chr1	1992595	1992623	+	4.75	3.35	6.8e-28	BOTTOM	tRNA (m1A) methyltransferase complex catalytic subunit Cpd1	cpd1
SPAC9G1.12	chr1	1992599	1992602	+	4.7	3.46	2.1e-18	TOP	tRNA (m1A) methyltransferase complex catalytic subunit Cpd1	cpd1
SPAC9G1.12	chr1	1992617	1992620	+	5.1	1.01	8.1e-07	TOP	tRNA (m1A) methyltransferase complex catalytic subunit Cpd1	cpd1
SPAC9G1.12	chr1	1992656	1992660	+	2.25	-0.21	0.0036	BOTTOM	tRNA (m1A) methyltransferase complex catalytic subunit Cpd1	cpd1
SPAC767.01c	chr1	2000387	2000413	-	1.75	0.71	0.0089	BOTTOM	dynamin family protein Vps1	vps1
SPAC17H9.03c	chr1	2008699	2008721	-	1.19	1.25	0.025	BOTTOM	RAD51D-like protein 1	rdl1
SPAC17H9.04c	chr1	2011891	2011894	-	-1.33	2.66	0.035	TOP	RNA-binding protein
SPAC17H9.05	chr1	2012855	2012857	+	1.85	2.48	0.00053	TOP	rRNA processing protein Ebp2 (predicted)	ebp2
SPAC17H9.06c	chr1	2016280	2016422	-	1.16	4.6	0.004	BOTTOM	conserved eukaryotic protein
SPAC17H9.06c	chr1	2016417	2016420	-	2.96	1.71	3.6e-06	TOP	conserved eukaryotic protein
SPAC17H9.07	chr1	2016585	2016591	+	5.26	-1.36	0.049	TOP	signal recognition particle subunit Srp21 (predicted)
SPAC17H9.06c	chr1	2016627	2016632	-	2.95	-0.28	0.0015	BOTTOM	conserved eukaryotic protein
SPAC17H9.06c	chr1	2016628	2016632	-	2.94	0.39	0.0044	TOP	conserved eukaryotic protein
SPAC17H9.14c	chr1	2030354	2030358	-	2.57	0.06	0.017	TOP	protein disulfide isomerase
SPAC607.10	chr1	2051894	2051908	+	1.18	1.37	0.047	BOTTOM	sporulation protein Spo3	spo3
SPAC3C7.04	chr1	2068034	2068079	+	1.83	1.38	0.0016	BOTTOM	transcription factor (predicted)
SPAC3C7.04	chr1	2068074	2068076	+	2.82	0.27	0.011	TOP	transcription factor (predicted)
SPAC3C7.10	chr1	2085126	2085128	+	1.64	1.4	0.021	TOP	peroxin 13 (predicted)	pex13
SPAC3C7.13c	chr1	2093224	2093228	-	-7.2	0.16	6.7e-07	TOP	glucose-6-phosphate 1-dehydrogenase (predicted)
SPAC3C7.13c	chr1	2093224	2093232	-	-3.92	3.62	1.6e-24	BOTTOM	glucose-6-phosphate 1-dehydrogenase (predicted)
SPAC3C7.13c	chr1	2093754	2093757	-	2.38	0.27	0.017	TOP	glucose-6-phosphate 1-dehydrogenase (predicted)
SPAC631.01c	chr1	2105330	2105333	-	2.2	2.13	0.00018	TOP	F-actin capping protein beta subunit (predicted)	acp2
SPAC631.01c	chr1	2105363	2105366	-	1.88	4.17	1.5e-05	TOP	F-actin capping protein beta subunit (predicted)	acp2
SPAC631.01c	chr1	2105433	2105437	-	-1.36	4.92	0.0015	TOP	F-actin capping protein beta subunit (predicted)	acp2
SPAC20H4.02	chr1	2113810	2113812	+	3.76	1.1	7.8e-06	TOP	Golgi Dsc E3 ligase complex subunit Dsc3	dsc3
SPAC20H4.02	chr1	2113839	2113841	+	1.66	1.6	0.024	TOP	Golgi Dsc E3 ligase complex subunit Dsc3	dsc3
SPAC20H4.04	chr1	2117468	2117500	+	6.12	2.16	1.5e-22	BOTTOM	ATP-dependent 3' to 5' DNA helicase (predicted)	fml2
SPAC20H4.04	chr1	2117473	2117475	+	7.55	0.89	5.5e-08	TOP	ATP-dependent 3' to 5' DNA helicase (predicted)	fml2
SPAC20H4.05c	chr1	2120308	2120312	-	2.34	2.23	3.4e-05	TOP	5'-methylthioribulose-1-phosphate dehydratase, adducin (predicted)
SPAC20H4.05c	chr1	2120365	2120378	-	-1.29	2.97	0.013	TOP	5'-methylthioribulose-1-phosphate dehydratase, adducin (predicted)
SPAC20H4.08	chr1	2125114	2125145	+	-2.19	3.2	8.7e-09	BOTTOM	phosphatase activator (predicted)
SPAC20H4.08	chr1	2125114	2125117	+	-2.17	0.47	0.0093	TOP	phosphatase activator (predicted)
SPAC20H4.08	chr1	2125136	2125138	+	-2.03	2.27	0.0025	TOP	phosphatase activator (predicted)
SPAC20H4.09	chr1	2125493	2125496	+	-1.39	1.37	0.049	TOP	ATP-dependent RNA helicase, spliceosomal (predicted)
SPAC20H4.11c	chr1	2133049	2133058	-	1.17	2.31	0.0046	BOTTOM	Rho family GTPase Rho5	rho5
SPAC20H4.11c	chr1	2133051	2133058	-	1.2	2.89	0.025	TOP	Rho family GTPase Rho5	rho5
SPAC23C11.02c	chr1	2135785	2135787	-	-1.3	2.76	0.019	TOP	40S ribosomal protein S23 (predicted)	rps23
SPAC23C11.07	chr1	2145188	2145190	+	1.56	1.96	0.032	TOP	sequence orphan
SPAC23C11.10	chr1	2149710	2149712	+	2.72	1.82	1e-05	TOP	RNA processing protein (predicted)	mpn1
SPAC23C11.10	chr1	2149710	2149718	+	3.37	2.94	8.2e-18	BOTTOM	RNA processing protein (predicted)	mpn1
SPAC23C11.10	chr1	2149714	2149718	+	3.66	3.11	1.4e-12	TOP	RNA processing protein (predicted)	mpn1
SPAC13F5.03c	chr1	2176564	2176573	-	-2.36	0.27	0.0042	TOP	mitochondrial glycerol dehydrogenase Gld1	gld1
SPAC13F5.03c	chr1	2176979	2176990	-	-2.38	4.1	0.00091	TOP	mitochondrial glycerol dehydrogenase Gld1	gld1
SPAC1783.07c	chr1	2203023	2203027	-	-1.16	2.49	0.041	TOP	transcription factor Pap1/Caf3	pap1
SPAC18G6.01c	chr1	2210678	2210730	-	1.93	5.44	9.7e-10	BOTTOM	chalcone related protein family
SPAC18G6.01c	chr1	2210704	2210706	-	6.18	-0.45	0.00054	TOP	chalcone related protein family
SPAC18G6.01c	chr1	2210727	2210730	-	1.35	4.45	0.0039	TOP	chalcone related protein family
SPAC18G6.03	chr1	2216014	2216024	+	-2.13	-1.08	0.046	BOTTOM	GTPase Ypt3	ypt3
SPAC18G6.13	chr1	2241259	2241282	+	1.92	3.16	8.8e-05	TOP	sequence orphan
SPAC18G6.15	chr1	2243480	2243493	+	-2.41	0.31	0.0029	TOP	EB1 family Mal3	mal3
SPAC13D6.01	chr1	2245711	2245746	+	1.85	4.58	2.6e-08	BOTTOM	F-box protein Pof14	pof14
SPAC13D6.01	chr1	2245723	2245726	+	1.85	4.39	2.4e-05	TOP	F-box protein Pof14	pof14
SPAC13D6.02c	chr1	2247858	2247861	-	-1.78	0.46	0.041	TOP	zinc finger protein Byr3	byr3
SPAC13D6.05	chr1	2253791	2253800	+	3.18	0.62	9.2e-07	BOTTOM	tubulin specific chaperone cofactor B	alp11
SPAC13D6.05	chr1	2253798	2253800	+	2.47	0.35	0.017	TOP	tubulin specific chaperone cofactor B	alp11
SPAC4G9.11c	chr1	2276491	2276519	-	1.18	2.09	0.0099	BOTTOM	cytosine-mismatch binding protein 1	cmb1
SPAC4G9.12	chr1	2276787	2276790	+	2.48	1.29	0.00038	TOP	gluconokinase
SPAC4G9.12	chr1	2277003	2277007	+	1.28	3.69	0.013	TOP	gluconokinase
SPAC4G9.14	chr1	2280387	2280389	+	-1.21	4.23	0.012	TOP	mitochondrial Mpv17/PMP22 family protein 2 (predicted)
SPAC4G9.20c	chr1	2290008	2290040	-	-1.34	7.07	2.7e-05	BOTTOM	mitochondrial carrier with solute carrier repeats, organic acid transmembrane transporter (predicted)
SPAC4G9.20c	chr1	2290016	2290018	-	-1.07	3.94	0.031	TOP	mitochondrial carrier with solute carrier repeats, organic acid transmembrane transporter (predicted)
SPAC4G9.20c	chr1	2290028	2290032	-	-1.13	4.01	0.02	TOP	mitochondrial carrier with solute carrier repeats, organic acid transmembrane transporter (predicted)
SPAC4G9.20c	chr1	2290389	2290402	-	1.42	0.45	0.045	BOTTOM	mitochondrial carrier with solute carrier repeats, organic acid transmembrane transporter (predicted)
SPAC13G7.02c	chr1	2297950	2297952	-	-1.85	1.54	0.002	TOP	heat shock protein Ssa1 (predicted)	ssa1
SPAC13G7.02c	chr1	2297950	2297969	-	-1.01	8.21	0.0037	BOTTOM	heat shock protein Ssa1 (predicted)	ssa1
SPAC13G7.02c	chr1	2297961	2297965	-	-1.24	6.27	0.0042	TOP	heat shock protein Ssa1 (predicted)	ssa1
SPAC13G7.03	chr1	2298813	2298816	+	1.47	3.74	0.0017	TOP	up-frameshift suppressor 3 family protein (predicted)	upf3
SPAC13G7.07	chr1	2309009	2309011	+	1.77	1.39	0.01	TOP	argonaute binding protein 2	arb2
SPAC6C3.04	chr1	2328301	2328311	+	3.32	3.43	6.1e-09	TOP	citrate synthase Cit1	cit1
SPAC6C3.08	chr1	2338163	2338168	+	1.69	4.03	0.00016	TOP	proteasome regulatory particle, gankyrin (predicted)
SPAC17G8.15	chr1	2348506	2348511	+	-3.5	-0.48	0.0014	TOP	histone-like transcription factor and archaeal histone family protein	new1
SPAC17G8.09	chr1	2357545	2357557	+	1.62	0.49	0.014	BOTTOM	Set1C complex subunit Shg1	shg1
SPAC17G8.09	chr1	2357553	2357557	+	2.07	0.57	0.034	TOP	Set1C complex subunit Shg1	shg1
SPAC17G8.11c	chr1	2362589	2362593	-	2.76	1.66	6.6e-09	BOTTOM	mannosyltransferase Imt3	imt3
SPAC17G8.11c	chr1	2362591	2362593	-	2.66	2.24	4.5e-06	TOP	mannosyltransferase Imt3	imt3
SPAC17G8.13c	chr1	2366407	2366412	-	5.5	-1.15	0.024	TOP	histone acetyltransferase Mst2	mst2
SPAC17G8.13c	chr1	2366454	2366490	-	5.62	2.35	1.1e-13	TOP	histone acetyltransferase Mst2	mst2
SPAC17G8.13c	chr1	2366527	2366544	-	2.19	3.27	1.7e-08	BOTTOM	histone acetyltransferase Mst2	mst2
SPAC17G8.13c	chr1	2366538	2366541	-	1.97	3.48	0.0001	TOP	histone acetyltransferase Mst2	mst2
SPAC22H10.13	chr1	2381661	2381674	+	2.4	7.69	1.6e-15	BOTTOM	metallothionein Zym1	zym1
SPAC22H10.13	chr1	2381664	2381670	+	2.39	8.31	2.7e-10	TOP	metallothionein Zym1	zym1
SPAC22H10.07	chr1	2382698	2382707	+	1.57	2.22	0.022	TOP	scaffold protein Scd2	scd2
SPAC22H10.08	chr1	2385716	2385720	+	-1.47	4.57	0.00064	TOP	DUF2009 protein
SPAC1B9.03c	chr1	2406495	2406517	+	1.71	1.06	0.0022	BOTTOM	RNA-binding protein involved in ribosomal large subunit assembly and maintenance (predicted)
SPAC1B9.03c	chr1	2406499	2406517	+	1.83	1.55	0.016	TOP	RNA-binding protein involved in ribosomal large subunit assembly and maintenance (predicted)
SPAC6B12.03c	chr1	2415164	2415176	-	2.1	0.81	0.011	TOP	HbrB family protein
SPAC6B12.18	chr1	2416301	2416305	+	-1.13	1.91	0.011	BOTTOM	EKC/KEOPS complex subunit Gon7 (predicted)	gon7
SPAC6B12.06c	chr1	2420828	2420840	-	6.95	0.3	2.3e-05	TOP	mitochondrial genome maintenance protein Rrg9 (predicted)	rrg9
SPAC6B12.09	chr1	2427882	2427887	+	1.39	1.75	0.032	TOP	tRNA m(1)G methyltransferase Trm10 (predicted)	trm10
SPAC6B12.09	chr1	2427921	2427923	+	1.16	3.96	0.019	TOP	tRNA m(1)G methyltransferase Trm10 (predicted)	trm10
SPAC32A11.02c	chr1	2450830	2450848	-	-1.95	4.69	3.8e-10	BOTTOM	conserved fungal protein
SPAC32A11.02c	chr1	2450830	2450838	-	-1.94	5.14	2.1e-06	TOP	conserved fungal protein
SPAC32A11.02c	chr1	2450845	2450848	-	-2.43	1.23	8.3e-05	TOP	conserved fungal protein
SPAC19A8.15	chr1	2459755	2459758	-	2.35	-0.81	0.024	BOTTOM	tryptophan synthase (predicted)	trp2
SPAC19A8.15	chr1	2459755	2459757	-	3.33	-0.67	0.018	TOP	tryptophan synthase (predicted)	trp2
SPAC19A8.15	chr1	2459770	2459772	-	1.41	3.46	0.0033	TOP	tryptophan synthase (predicted)	trp2
SPAC19A8.15	chr1	2459774	2459776	-	1.12	4.91	0.015	TOP	tryptophan synthase (predicted)	trp2
SPAC19A8.12	chr1	2465025	2465027	-	-1.04	4.02	0.044	TOP	mRNA decapping complex catalytic subunit Dcp2	dcp2
SPAC19A8.16	chr1	2472924	2472927	-	-2.27	-0.04	0.011	TOP	conserved fungal protein	prl65
SPAC19A8.16	chr1	2472975	2472980	-	-2.98	-1.08	0.0032	BOTTOM	conserved fungal protein	prl65
SPAC19A8.16	chr1	2472978	2472980	-	-3.04	-0.9	0.021	TOP	conserved fungal protein	prl65
SPAC19A8.16	chr1	2473566	2473575	-	1.54	1.36	0.0047	BOTTOM	conserved fungal protein	prl65
SPAC19A8.16	chr1	2473573	2473575	-	1.74	1.27	0.037	TOP	conserved fungal protein	prl65
SPAC19A8.07c	chr1	2474911	2474915	+	5.5	-1.13	0.018	TOP	U3 snoRNP-associated protein Imp4 (predicted)
SPAC19A8.01c	chr1	2490069	2490100	+	1.05	5.82	0.0054	BOTTOM	guanyl-nucleotide exchange factor Sec73 (predicted)	sec73
SPAC19A8.01c	chr1	2490084	2490086	+	2.35	1.36	0.00042	TOP	guanyl-nucleotide exchange factor Sec73 (predicted)	sec73
SPAC23H3.02c	chr1	2495330	2495333	-	1.01	2.99	0.0091	BOTTOM	RING finger-like protein Ini1	ini1
SPAC23H3.03c	chr1	2497539	2497542	-	1.4	1.63	0.046	TOP	Npr2/3 complex subunit Npr2 (predicted)	npr2
SPAC23H3.09c	chr1	2510363	2510389	-	1.92	0.61	0.0015	BOTTOM	threonine aldolase Gly1 (predicted)	gly1
SPAC23H3.13c	chr1	2518556	2518567	-	-1.59	2.45	0.0029	TOP	heterotrimeric G protein alpha-2 subunit Gpa2	gpa2
SPAC23H3.13c	chr1	2518559	2518656	-	-1.85	3.7	4e-08	BOTTOM	heterotrimeric G protein alpha-2 subunit Gpa2	gpa2
SPAC23H3.13c	chr1	2518599	2518601	-	-2.93	-1	0.043	TOP	heterotrimeric G protein alpha-2 subunit Gpa2	gpa2
SPAC23H3.13c	chr1	2518626	2518631	-	-1.58	1.07	0.042	TOP	heterotrimeric G protein alpha-2 subunit Gpa2	gpa2
SPAC23H3.13c	chr1	2519133	2519145	-	-1.57	2.68	0.0024	TOP	heterotrimeric G protein alpha-2 subunit Gpa2	gpa2
SPAC23H3.13c	chr1	2519133	2519243	-	-1.35	6.83	2.1e-05	BOTTOM	heterotrimeric G protein alpha-2 subunit Gpa2	gpa2
SPAC23H3.13c	chr1	2519238	2519240	-	-1.22	3.69	0.017	TOP	heterotrimeric G protein alpha-2 subunit Gpa2	gpa2
SPAC23H3.13c	chr1	2519858	2519867	-	-1.15	1.27	0.019	BOTTOM	heterotrimeric G protein alpha-2 subunit Gpa2	gpa2
SPAC23H3.14	chr1	2520572	2520579	+	-4.2	0.82	1.1e-06	TOP	LAlv9 family protein, involved in post Golgi transport (predicted)
SPAC23H3.15c	chr1	2524661	2524699	-	-1.8	5.24	9.6e-09	BOTTOM	sequence orphan
SPAC25H1.02	chr1	2525920	2525934	+	-1.72	0.68	0.002	BOTTOM	histone demethylase Jmj1 (predicted)	jmj1
SPAC4A8.03c	chr1	2543227	2543230	-	5.26	-1.36	0.049	TOP	protein phosphatase 2C Ptc4	ptc4
SPAC4A8.04	chr1	2544896	2544898	+	1.95	0.46	0.028	TOP	vacuolar serine protease Isp6	isp6
SPAC4A8.07c	chr1	2558447	2558451	-	-2.21	0.65	0.0021	TOP	sphingoid long chain base kinase (predicted)
SPAC4A8.09c	chr1	2563543	2563545	-	5.6	-1.02	0.011	TOP	complexed with Cdc5 protein Cwf21	cwf21
SPAC4A8.09c	chr1	2563583	2563585	-	1.9	2.89	0.00015	TOP	complexed with Cdc5 protein Cwf21	cwf21
SPAC4A8.09c	chr1	2563583	2563587	-	2.12	2.68	5.8e-08	BOTTOM	complexed with Cdc5 protein Cwf21	cwf21
SPAC4A8.10	chr1	2563645	2563714	+	1.05	5.04	0.0022	BOTTOM	lipase (predicted)
SPAC4A8.10	chr1	2563696	2563698	+	3.78	0.62	6.3e-05	TOP	lipase (predicted)
SPAC823.03	chr1	2585693	2585715	+	1.2	2.21	0.0066	BOTTOM	serine/threonine protein kinase Ppk15 (predicted)	ppk15
SPAC823.05c	chr1	2590061	2590065	-	-1.12	3.44	0.028	TOP	SNARE Tlg2 (predicted)	tlg2
SPAC823.05c	chr1	2590082	2590084	-	-2.12	0.25	0.026	TOP	SNARE Tlg2 (predicted)	tlg2
SPAC823.12	chr1	2600378	2600384	+	2.69	-0.38	0.021	TOP	HOPs/CORVET complex subunit Vps11 (predicted)	vps11
SPAC823.15	chr1	2607841	2607844	+	-1.3	3.02	0.013	TOP	minor serine/threonine protein phosphatase Ppa1	ppa1
SPAC7D4.13c	chr1	2613541	2613550	+	1.47	1.35	0.0037	BOTTOM	sequence orphan
SPAC7D4.13c	chr1	2613542	2613550	+	1.52	1.94	0.021	TOP	sequence orphan
SPAC7D4.07c	chr1	2625243	2625248	+	-1.04	3.78	0.046	TOP	cytosolic thioredoxin Trx1	trx1
SPAC4F8.13c	chr1	2645468	2645470	+	3.69	-0.32	0.0025	TOP	IQGAP	rng2
SPAC4F8.07c	chr1	2663558	2663560	+	3.22	0.1	0.0011	TOP	hexokinase 2	hxk2
SPAC4F8.07c	chr1	2663558	2663561	+	3.45	-0.36	0.00027	BOTTOM	hexokinase 2	hxk2
SPAC644.05c	chr1	2679168	2679175	-	-1.96	-0.94	0.046	BOTTOM	deoxyuridine 5'-triphosphate nucleotidohydrolase (predicted)	dut1
SPAC644.06c	chr1	2681831	2681855	-	2.9	2.05	5.3e-11	BOTTOM	NIM1 family serine/threonine protein kinase Cdr1/Nim1	cdr1
SPAC644.06c	chr1	2681846	2681848	-	3.93	-0.1	0.00093	TOP	NIM1 family serine/threonine protein kinase Cdr1/Nim1	cdr1
SPAC644.15	chr1	2700430	2700432	+	-1.01	9.81	0.035	TOP	60S acidic ribosomal protein Rpp1-1	rpp101
SPAC644.15	chr1	2700741	2700743	+	-1.27	2.17	0.029	TOP	60S acidic ribosomal protein Rpp1-1	rpp101
SPAC6F6.05	chr1	2740260	2740314	+	1.87	2.58	1.8e-06	BOTTOM	oligosaccharyltransferase epsilon subunit Ost2 (predicted)	ost2
SPAC6F6.05	chr1	2740260	2740262	+	2.02	1.09	0.012	TOP	oligosaccharyltransferase epsilon subunit Ost2 (predicted)	ost2
SPAC6F6.05	chr1	2740459	2740532	+	1.19	9.43	0.0061	BOTTOM	oligosaccharyltransferase epsilon subunit Ost2 (predicted)	ost2
SPAC6F6.09	chr1	2748877	2748879	+	-1.26	4.79	0.0079	TOP	NuA4 histone acetyltransferase complex subunit Eaf6 (predicted)	eaf6
SPAC6F6.09	chr1	2748884	2748886	+	-1.34	3.93	0.0049	TOP	NuA4 histone acetyltransferase complex subunit Eaf6 (predicted)	eaf6
SPAC6F6.09	chr1	2748958	2748962	+	2	2.02	0.0006	TOP	NuA4 histone acetyltransferase complex subunit Eaf6 (predicted)	eaf6
SPAC6F6.10c	chr1	2750982	2750984	-	1.19	6.47	0.0073	TOP	ARP2/3 actin-organizing complex subunit Arc34	arc2
SPAC6F6.17	chr1	2765542	2765546	+	2.41	0.86	0.0065	TOP	telomere length regulator protein Rif1	rif1
SPAC6F6.16c	chr1	2765953	2765956	-	2.41	-0.09	0.043	TOP	Tppl homolog Tpz1	tpz1
SPAC6F6.16c	chr1	2766452	2766457	-	-3.58	-0.4	0.001	TOP	Tppl homolog Tpz1	tpz1
SPAC1805.18	chr1	2789560	2789562	+	5.35	3.29	4.4e-19	TOP	sequence orphan	new2
SPAC1805.18	chr1	2789560	2789567	+	5.4	2.91	9.7e-28	BOTTOM	sequence orphan	new2
SPAC1805.18	chr1	2789574	2789576	+	5.5	-1.13	0.019	TOP	sequence orphan	new2
SPAC1805.18	chr1	2789592	2789596	+	3.69	-0.32	0.0027	TOP	sequence orphan	new2
SPAC1805.12c	chr1	2794786	2794788	-	-1.09	7.69	0.02	TOP	ribosomal-ubiquitin fusion protein Ubi2	uep1
SPAC1805.17	chr1	2803956	2803958	+	-2.58	-0.01	0.0079	TOP	importin family nuclear export receptor Crm1	crm1
SPAC1B2.03c	chr1	2811875	2811878	-	-1.03	2.5	0.011	BOTTOM	GNS1/SUR4 family protein (predicted)
SPAC1B2.03c	chr1	2812299	2812302	-	-1.57	1.28	0.025	TOP	GNS1/SUR4 family protein (predicted)
SPAC1B2.06	chr1	2812678	2812682	+	-1.86	1.48	0.0017	TOP	sequence orphan
SPAC1B2.06	chr1	2812697	2812699	+	-2.81	-0.56	0.012	TOP	sequence orphan
SPAC3F10.05c	chr1	2825966	2825971	-	2.46	-0.04	0.034	TOP	T5orf172 family protein	mug113
SPAC3F10.19	chr1	2830371	2830373	+	-4.92	5.08	5.7e-06	TOP	ribonucleotide reductase (RNR) inhibitor family	spd2
SPAC3F10.19	chr1	2830439	2830441	+	3.69	2.52	1.6e-10	TOP	ribonucleotide reductase (RNR) inhibitor family	spd2
SPAC3F10.19	chr1	2830446	2830448	+	3.56	0.42	0.00036	TOP	ribonucleotide reductase (RNR) inhibitor family	spd2
SPAC3F10.10c	chr1	2835470	2835476	-	4.67	0.78	6.2e-10	BOTTOM	pheromone M-factor receptor Map3	map3
SPAC3F10.10c	chr1	2835470	2835474	-	6.91	0.26	2.9e-05	TOP	pheromone M-factor receptor Map3	map3
SPAC3F10.11c	chr1	2841781	2841806	-	1	6.11	0.0049	BOTTOM	glutathione S-conjugate-exporting ATPase Abc2	abc2
SPAC8F11.06	chr1	2862375	2862380	+	2.2	1.22	0.0015	TOP	nuclear envelope protein Brr6/Brl1	brr6
SPAC8F11.10c	chr1	2871634	2871637	-	1.83	2.88	0.0039	TOP	pyruvyltransferase Pvg1	pvg1
SPACUNK4.17	chr1	2874352	2874354	-	-2.3	-0.28	0.041	TOP	NAD binding dehydrogenase family protein
SPACUNK4.17	chr1	2874402	2874405	-	-3.33	-0.09	0.0014	TOP	NAD binding dehydrogenase family protein
SPACUNK4.17	chr1	2874578	2874582	-	-3.16	7.49	1.7e-06	BOTTOM	NAD binding dehydrogenase family protein
SPACUNK4.17	chr1	2874578	2874580	-	-3.11	6.88	4.4e-06	TOP	NAD binding dehydrogenase family protein
SPACUNK4.17	chr1	2874813	2874816	-	-2.4	-1.57	0.039	BOTTOM	NAD binding dehydrogenase family protein
SPACUNK4.17	chr1	2874814	2874816	-	-2.8	-1.11	0.031	TOP	NAD binding dehydrogenase family protein
SPACUNK4.19	chr1	2875885	2875890	+	-2.87	0.72	0.0001	TOP	sequence orphan	mug153
SPACUNK4.16c	chr1	2877289	2877294	+	5.96	-0.67	0.0015	TOP	alpha,alpha-trehalose-phosphate synthase (predicted)
SPACUNK4.16c	chr1	2877327	2877329	+	2.72	0.2	0.018	TOP	alpha,alpha-trehalose-phosphate synthase (predicted)
SPACUNK4.16c	chr1	2877388	2877390	+	-1.12	3.98	0.02	TOP	alpha,alpha-trehalose-phosphate synthase (predicted)
SPACUNK4.16c	chr1	2877460	2877462	+	-2.97	1.85	2e-07	TOP	alpha,alpha-trehalose-phosphate synthase (predicted)
SPACUNK4.16c	chr1	2877476	2877478	+	-5.06	0.2	5.2e-07	TOP	alpha,alpha-trehalose-phosphate synthase (predicted)
SPACUNK4.16c	chr1	2877914	2877918	+	-1.54	-0.15	0.042	BOTTOM	alpha,alpha-trehalose-phosphate synthase (predicted)
SPACUNK4.15	chr1	2881731	2881771	-	1.95	2.27	2.8e-06	BOTTOM	2',3'-cyclic-nucleotide 3'-phosphodiesterase (predicted)
SPACUNK4.10	chr1	2892728	2892732	-	1.37	6.41	0.0018	TOP	glyoxylate reductase (predicted)
SPACUNK4.10	chr1	2892728	2892732	-	1.38	5.74	4e-05	BOTTOM	glyoxylate reductase (predicted)
SPACUNK4.10	chr1	2893251	2893253	-	-3.04	-0.88	0.018	TOP	glyoxylate reductase (predicted)
SPACUNK4.10	chr1	2893350	2893358	-	-5.94	1.98	1.3e-15	TOP	glyoxylate reductase (predicted)
SPACUNK4.10	chr1	2893367	2893369	-	-3.97	-0.9	0.0077	TOP	glyoxylate reductase (predicted)
SPACUNK4.07c	chr1	2898378	2898382	+	3.06	-0.04	0.0092	TOP	P-type ATPase, calcium transporting Cta4	cta4
SPACUNK4.07c	chr1	2898443	2898451	+	1.93	-0.48	0.025	BOTTOM	P-type ATPase, calcium transporting Cta4	cta4
SPAC513.02	chr1	2911575	2911622	+	-2.91	3.66	2.1e-17	BOTTOM	phosphoglycerate mutase family
SPAC513.02	chr1	2911586	2911595	+	-3.93	1.49	1.9e-09	TOP	phosphoglycerate mutase family
SPAC513.02	chr1	2911618	2911620	+	-2.77	3.53	5.1e-10	TOP	phosphoglycerate mutase family
SPAC513.03	chr1	2913133	2913160	-	2.14	4.09	0.0031	BOTTOM	M-factor precursor Mfm2	mfm2
SPAC513.03	chr1	2913145	2913149	-	2.93	2.01	8.9e-05	TOP	M-factor precursor Mfm2	mfm2
SPAC513.03	chr1	2913228	2913264	-	-5.75	7.32	4e-56	BOTTOM	M-factor precursor Mfm2	mfm2
SPAC513.03	chr1	2913228	2913230	-	-4.46	0.49	1.1e-06	TOP	M-factor precursor Mfm2	mfm2
SPAC513.03	chr1	2913249	2913251	-	-5.73	7.03	3.6e-39	TOP	M-factor precursor Mfm2	mfm2
SPAC513.04	chr1	2913401	2913403	+	-5.32	-1.82	0.048	TOP	sequence orphan
SPAC513.04	chr1	2913423	2913436	+	-8.4	3.03	1.2e-37	BOTTOM	sequence orphan
SPAC513.04	chr1	2913424	2913428	+	-8.27	3.59	2e-28	TOP	sequence orphan
SPAC513.06c	chr1	2919635	2919640	-	1.1	3.34	0.0026	BOTTOM	dihydrodiol dehydrogenase (predicted)
SPAC513.06c	chr1	2919635	2919637	-	1.13	3.58	0.032	TOP	dihydrodiol dehydrogenase (predicted)
SPAC513.07	chr1	2921637	2921640	+	1.65	3.6	0.00077	TOP	flavonol reductase/cinnamoyl-CoA reductase family
SPAPB2C8.01	chr1	2942318	2942321	+	1.16	6.32	0.013	TOP	cell surface glycoprotein, adhesion molecule (predicted)
SPAPB2C8.01	chr1	2942326	2942328	+	1.01	5.78	0.047	TOP	cell surface glycoprotein, adhesion molecule (predicted)
SPAPB2C8.01	chr1	2942353	2942355	+	1.22	3.22	0.046	TOP	cell surface glycoprotein, adhesion molecule (predicted)
SPAPB24D3.06c	chr1	2956868	2956870	-	2.34	1.19	0.00089	TOP	DUF1749 family protein
SPAPB24D3.07c	chr1	2958469	2958482	-	1.78	0.06	0.014	BOTTOM	sequence orphan
SPAPB24D3.07c	chr1	2959125	2959144	-	1.63	10.41	1.8e-06	BOTTOM	sequence orphan
SPAPB24D3.07c	chr1	2959129	2959131	-	1.06	4.85	0.023	TOP	sequence orphan
SPAPB24D3.07c	chr1	2959138	2959142	-	1.56	10.67	0.0004	TOP	sequence orphan
SPAPB24D3.08c	chr1	2962243	2962250	-	3.48	0.35	0.00091	TOP	NADP-dependent oxidoreductase (predicted)
SPAPB24D3.08c	chr1	2962260	2962352	-	1.79	7.98	7.9e-09	BOTTOM	NADP-dependent oxidoreductase (predicted)
SPAPB24D3.08c	chr1	2962260	2962262	-	3.3	0.7	0.00027	TOP	NADP-dependent oxidoreductase (predicted)
SPAPB24D3.08c	chr1	2962265	2962269	-	2.2	3.28	2.7e-06	TOP	NADP-dependent oxidoreductase (predicted)
SPAPB24D3.08c	chr1	2962297	2962299	-	1.6	6.94	0.00027	TOP	NADP-dependent oxidoreductase (predicted)
SPAPB24D3.10c	chr1	2972025	2972039	-	-2.12	2.92	3.2e-09	BOTTOM	alpha-glucosidase Agl1	agl1
SPAPB24D3.10c	chr1	2972029	2972039	-	-2.14	3.53	1.9e-06	TOP	alpha-glucosidase Agl1	agl1
SPAPB1A11.01	chr1	2975534	2975543	+	2.68	3.49	3.4e-14	BOTTOM	copper membrane transporter, meiotic Mfc1	mfc1
SPAPB1A11.01	chr1	2975534	2975537	+	2.71	4.02	4.3e-10	TOP	copper membrane transporter, meiotic Mfc1	mfc1
SPAPB1A11.01	chr1	2976359	2976378	+	-1.47	2.84	5.8e-05	BOTTOM	copper membrane transporter, meiotic Mfc1	mfc1
SPAPB1A11.01	chr1	2976362	2976366	+	-1.77	2.59	0.00048	TOP	copper membrane transporter, meiotic Mfc1	mfc1
SPAC31G5.01	chr1	2989371	2989373	+	-1.24	4.4	0.01	TOP	U2 snRNP-associated RNA-binding protein Sap49	sap49
SPAC31G5.02	chr1	2990877	2990896	+	1.26	6.09	0.0001	BOTTOM	ER chaperone Rot1 (predicted)
SPAC31G5.02	chr1	2990884	2990888	+	1.25	6.24	0.0033	TOP	ER chaperone Rot1 (predicted)
SPAC31G5.04	chr1	2993474	2993476	+	2.36	2.67	5.4e-06	TOP	homoisocitrate dehydrogenase Lys12	lys12
SPAC31G5.04	chr1	2993479	2993483	+	2.35	4.76	1.5e-08	TOP	homoisocitrate dehydrogenase Lys12	lys12
SPAC31G5.15	chr1	3013650	3013656	+	1.93	0.66	0.018	TOP	phosphatidylserine decarboxylase Psd3	psd3
SPAC31G5.15	chr1	3013672	3013675	+	4.14	0.1	0.00018	TOP	phosphatidylserine decarboxylase Psd3	psd3
SPAC31G5.15	chr1	3013709	3013717	+	2.86	3.8	3.5e-09	TOP	phosphatidylserine decarboxylase Psd3	psd3
SPAC31G5.15	chr1	3013711	3013717	+	3.21	3.07	6.4e-14	BOTTOM	phosphatidylserine decarboxylase Psd3	psd3
SPAC31G5.15	chr1	3013722	3013724	+	4.04	1.38	3.4e-07	TOP	phosphatidylserine decarboxylase Psd3	psd3
SPAC1786.01c	chr1	3031385	3031391	-	-3.53	1.64	1e-14	BOTTOM	triacylglycerol lipase ptl2	ptl2
SPAC1786.01c	chr1	3031385	3031387	-	-3.28	0.38	0.00063	TOP	triacylglycerol lipase ptl2	ptl2
SPAC1786.04	chr1	3033372	3033376	-	-2.29	0.71	0.015	TOP	sequence orphan
SPAC1786.02	chr1	3033797	3033813	+	-1.49	9.15	1.9e-06	BOTTOM	phospholipase (predicted)
SPAC1786.02	chr1	3033798	3033801	+	-1.53	9.15	0.00011	TOP	phospholipase (predicted)
SPAC1786.02	chr1	3033923	3033926	+	-1.54	0.15	0.022	BOTTOM	phospholipase (predicted)
SPAC1786.02	chr1	3033974	3034002	+	-2.1	1.39	5.5e-06	BOTTOM	phospholipase (predicted)
SPAC1786.02	chr1	3034033	3034048	+	-1.54	2.59	0.00015	BOTTOM	phospholipase (predicted)
SPAC1786.02	chr1	3034035	3034037	+	-1.55	1.81	0.013	TOP	phospholipase (predicted)
SPAC1786.02	chr1	3034044	3034047	+	-1.62	1.57	0.012	TOP	phospholipase (predicted)
SPAC1786.02	chr1	3034425	3034427	+	-1.9	0.9	0.01	TOP	phospholipase (predicted)
SPAC1786.02	chr1	3034723	3034738	+	-1.62	0.21	0.014	BOTTOM	phospholipase (predicted)
SPAC24C9.12c	chr1	3070266	3070270	-	-1.31	1.47	0.005	BOTTOM	glycine hydroxymethyltransferase (predicted)
SPAC24C9.12c	chr1	3070341	3070345	-	-1.2	1.4	0.01	BOTTOM	glycine hydroxymethyltransferase (predicted)
SPAC24C9.12c	chr1	3070523	3070542	-	-1.64	0.81	0.0026	BOTTOM	glycine hydroxymethyltransferase (predicted)
SPAC24C9.12c	chr1	3070541	3070543	-	-1.42	1.46	0.036	TOP	glycine hydroxymethyltransferase (predicted)
SPAC24C9.12c	chr1	3070832	3070834	-	-1.82	1.8	0.0062	TOP	glycine hydroxymethyltransferase (predicted)
SPAC24C9.12c	chr1	3070832	3070835	-	-1.39	2.5	0.00084	BOTTOM	glycine hydroxymethyltransferase (predicted)
SPAC24C9.14	chr1	3072871	3072890	+	1.17	3.41	0.015	BOTTOM	ubiquitin-specific cysteine protease, OTU family, Otu1	otu1
SPAC16A10.06c	chr1	3090300	3090315	-	1.12	1.79	0.027	BOTTOM	Smc5-6 complex non-SMC subunit 2	nse2
SPAC16A10.07c	chr1	3093247	3093251	-	-1.09	4.71	0.027	TOP	human TRF ortholog Taz1	taz1
SPAC16A10.07c	chr1	3093514	3093524	-	-1.01	1.88	0.036	BOTTOM	human TRF ortholog Taz1	taz1
SPAC688.04c	chr1	3116872	3116874	-	-1.27	7.27	0.003	TOP	glutathione S-transferase Gst3	gst3
SPAC688.13	chr1	3138665	3138674	+	1.74	1.26	0.028	TOP	TatD DNase family Scn1	scn1
SPAC688.13	chr1	3138886	3138893	+	1.44	1.89	0.034	TOP	TatD DNase family Scn1	scn1
SPAC3G9.11c	chr1	3158775	3158785	+	2.48	-0.01	0.0007	BOTTOM	pyruvate decarboxylase (predicted)
SPAC3G9.11c	chr1	3159606	3159647	+	2.16	2.66	1.8e-08	BOTTOM	pyruvate decarboxylase (predicted)
SPAC3G9.11c	chr1	3159644	3159647	+	2.46	-0.04	0.032	TOP	pyruvate decarboxylase (predicted)
SPAC3G9.11c	chr1	3159805	3159811	+	4.51	4.94	4.9e-05	BOTTOM	pyruvate decarboxylase (predicted)
SPAC3G9.11c	chr1	3159808	3159810	+	4.59	5.43	0.0002	TOP	pyruvate decarboxylase (predicted)
SPAC3G9.01	chr1	3182682	3182706	-	3.24	1.33	1.8e-05	TOP	Clp1-interacting protein Nsk1	nsk1
SPAC1486.11	chr1	3202911	3202924	+	1.87	2.27	2.4e-06	BOTTOM	mitochondrial matrix protein, F1F0 ATP synthase assembly factor Fmc1 (predicted)	fmc1
SPAC1486.11	chr1	3202912	3202917	+	1.87	2.45	0.0005	TOP	mitochondrial matrix protein, F1F0 ATP synthase assembly factor Fmc1 (predicted)	fmc1
SPAC1486.08	chr1	3207220	3207228	+	1.45	2	0.018	TOP	mitochondrial inner membrane protein involved in cytochrome c oxidase assembly Cox16 (predicted)	cox16
SPAC1486.09	chr1	3210339	3210344	+	-1.91	-0.76	0.025	BOTTOM	ribosome biogenesis protein Nob1 (predicted)
SPAC6G10.10c	chr1	3236832	3236842	-	2.44	0.87	0.0016	TOP	human hmmtag2 homolog
SPAC6G9.14	chr1	3274122	3274129	+	1.31	2.69	0.029	TOP	RNA-binding protein (predicted)
SPAC6G9.14	chr1	3274122	3274129	+	1.31	2.03	0.0056	BOTTOM	RNA-binding protein (predicted)
SPAC6G9.16c	chr1	3280218	3280221	-	2.72	0.19	0.017	TOP	sequence orphan
SPAC2E1P5.01c	chr1	3324840	3324866	-	1.17	4.19	0.0022	BOTTOM	mannosyl-oligosaccharide 1,2-alpha-mannosidase	mns1
SPAC26A3.01	chr1	3332560	3332562	+	1.71	1.69	0.0077	TOP	aspartic protease Sxa1	sxa1
SPAC26A3.07c	chr1	3346752	3346900	-	-1.2	11.14	0.014	BOTTOM	60S ribosomal protein L11 (predicted)	rpl1101
SPAC26A3.07c	chr1	3346875	3346887	-	-1.29	11.64	0.045	TOP	60S ribosomal protein L11 (predicted)	rpl1101
SPAC26A3.11	chr1	3356601	3356603	+	1.61	2.92	0.0018	TOP	amidohydrolase
SPAC26A3.11	chr1	3356620	3356623	+	2.68	1.64	4.5e-05	TOP	amidohydrolase
SPAC26A3.11	chr1	3356712	3356714	+	2.52	0	0.014	TOP	amidohydrolase
SPAC26A3.16	chr1	3369681	3369683	+	1.43	3.1	0.0083	TOP	UBA domain protein Dph1	dph1
SPAC8E11.12	chr1	3374763	3374765	+	2.38	0.27	0.031	TOP	sequence orphan
SPAC8E11.10	chr1	3375533	3375564	-	-3.12	2.26	1e-13	BOTTOM	sorbose reductase (predicted)
SPAC8E11.10	chr1	3375540	3375542	-	-4.07	-0.8	0.001	TOP	sorbose reductase (predicted)
SPAC8E11.10	chr1	3375545	3375547	-	-2.37	0.8	0.0005	TOP	sorbose reductase (predicted)
SPAC8E11.10	chr1	3375561	3375564	-	-3.21	1.36	1.9e-06	TOP	sorbose reductase (predicted)
SPAC8E11.08c	chr1	3375683	3375686	+	-2.49	2.47	1.7e-05	TOP	dubious
SPAC8E11.08c	chr1	3376142	3376150	+	2.23	2.22	5.5e-05	TOP	dubious
SPAC959.07	chr1	3399243	3399245	+	-1.04	8.8	0.043	TOP	40S ribosomal protein S4 (predicted)	rps403
SPAC959.07	chr1	3399658	3399660	+	-1.37	4.44	0.0088	TOP	40S ribosomal protein S4 (predicted)	rps403
SPAC3H5.12c	chr1	3411514	3411516	+	-1.17	4.18	0.021	TOP	60S ribosomal protein L5 (predicted)	rpl501
SPAC3H5.12c	chr1	3411514	3411518	+	-1.12	3.62	0.0034	BOTTOM	60S ribosomal protein L5 (predicted)	rpl501
SPAC3H5.09c	chr1	3416543	3416555	+	-1.53	2.38	0.0047	TOP	conserved eukaryotic mitochondrial protein (predicted)
SPAC3H5.05c	chr1	3436230	3436267	+	1.29	10.07	5.1e-05	BOTTOM	40S ribosomal protein S14 (predicted)	rps1401
SPAC3H5.05c	chr1	3436242	3436245	+	1.26	10.65	0.0025	TOP	40S ribosomal protein S14 (predicted)	rps1401
SPAC3H5.05c	chr1	3436258	3436261	+	2.17	2.62	2.5e-05	TOP	40S ribosomal protein S14 (predicted)	rps1401
SPAC3H5.05c	chr1	3436264	3436267	+	1.37	1.83	0.038	TOP	40S ribosomal protein S14 (predicted)	rps1401
SPAC3A11.10c	chr1	3448307	3448332	+	1.64	6.2	3.1e-07	BOTTOM	dipeptidyl peptidase (predicted)
SPAC3A11.10c	chr1	3448310	3448313	+	1.13	4.21	0.025	TOP	dipeptidyl peptidase (predicted)
SPAC3A11.10c	chr1	3448327	3448331	+	1.82	6.39	5.8e-06	TOP	dipeptidyl peptidase (predicted)
SPAC3A11.10c	chr1	3448359	3448361	+	3.93	-0.11	0.0038	TOP	dipeptidyl peptidase (predicted)
SPAC3A11.07	chr1	3456670	3456717	+	-1.37	9.82	1.6e-05	BOTTOM	NADH dehydrogenase (predicted)
SPAC3A11.07	chr1	3456670	3456672	+	-1.16	3.55	0.02	TOP	NADH dehydrogenase (predicted)
SPAC3A11.07	chr1	3456690	3456692	+	-1.79	2.25	0.0013	TOP	NADH dehydrogenase (predicted)
SPAC3A11.07	chr1	3456696	3456701	+	-1.41	10.39	0.00045	TOP	NADH dehydrogenase (predicted)
SPAC3A11.07	chr1	3456864	3456884	+	-1.74	4.06	1.3e-07	BOTTOM	NADH dehydrogenase (predicted)
SPAC3A11.07	chr1	3456864	3456867	+	-1.41	3.61	0.0051	TOP	NADH dehydrogenase (predicted)
SPAC3A11.07	chr1	3456881	3456884	+	-1.62	2.77	0.0017	TOP	NADH dehydrogenase (predicted)
SPAC3A11.07	chr1	3456929	3456932	+	-1.45	1.61	0.019	TOP	NADH dehydrogenase (predicted)
SPAC3A11.07	chr1	3456929	3456934	+	-1.37	1.19	0.0047	BOTTOM	NADH dehydrogenase (predicted)
SPAC3A11.07	chr1	3456981	3456984	+	-1.31	1.99	0.027	TOP	NADH dehydrogenase (predicted)
SPAC3A11.07	chr1	3457081	3457102	+	-4.08	3.76	4.8e-20	BOTTOM	NADH dehydrogenase (predicted)
SPAC3A11.07	chr1	3457086	3457088	+	-4.18	2.57	5.6e-12	TOP	NADH dehydrogenase (predicted)
SPAC3A11.07	chr1	3457101	3457103	+	-1.73	0.78	0.024	TOP	NADH dehydrogenase (predicted)
SPAC16E8.06c	chr1	3510844	3510852	-	5.23	0.47	1.2e-09	BOTTOM	RNA-binding protein Nop12 (predicted)	nop12
SPAC16E8.06c	chr1	3510848	3510852	-	4.75	0.67	6.3e-06	TOP	RNA-binding protein Nop12 (predicted)	nop12
SPAC1B1.01	chr1	3536708	3536715	+	1.81	4.23	3.6e-05	TOP	transcription factor Deb1/Rdp1	deb1
SPAC1B1.01	chr1	3536708	3536731	+	1.9	3.78	4.4e-08	BOTTOM	transcription factor Deb1/Rdp1	deb1
SPAC1B1.01	chr1	3536718	3536720	+	2.38	0.27	0.016	TOP	transcription factor Deb1/Rdp1	deb1
SPAC1B1.01	chr1	3536879	3536902	+	1.92	3.18	5.8e-05	TOP	transcription factor Deb1/Rdp1	deb1
SPAC17A2.01	chr1	3550030	3550032	+	-1.16	7.21	0.024	TOP	high-affinity import carrier for pyridoxine, pyridoxal, and pyridoxamine Bsu1	bsu1
SPAC17A2.08c	chr1	3570698	3570703	-	7.79	1.12	1.2e-07	TOP	spliceosome complex disassembly protein Ntr2 (predicted)	ntr2
SPAC17A2.09c	chr1	3573257	3573270	-	1.38	0.95	0.023	BOTTOM	RNA-binding protein Csx1	csx1
SPAC17A2.09c	chr1	3573257	3573259	-	2.57	0.06	0.04	TOP	RNA-binding protein Csx1	csx1
SPAC17A2.10c	chr1	3574752	3574757	-	-1.48	1.76	0.0006	BOTTOM	sequence orphan
SPAC17A2.10c	chr1	3574753	3574757	-	-1.48	2.46	0.0064	TOP	sequence orphan
SPAC17A2.10c	chr1	3575290	3575293	-	-1.62	1.02	0.026	TOP	sequence orphan
SPAC17A2.10c	chr1	3575290	3575293	-	-1.62	0.33	0.0063	BOTTOM	sequence orphan
SPAC17A2.10c	chr1	3575333	3575369	-	-1.61	5.63	4.1e-07	BOTTOM	sequence orphan
SPAC17A2.10c	chr1	3575335	3575337	-	-1.7	2.53	0.00091	TOP	sequence orphan
SPAC17A2.10c	chr1	3575342	3575344	-	-1.69	1.32	0.037	TOP	sequence orphan
SPAC17A2.10c	chr1	3575359	3575362	-	-1.82	4.69	2.7e-05	TOP	sequence orphan
SPAC17A2.10c	chr1	3575515	3575517	-	-1.68	4.14	0.00012	TOP	sequence orphan
SPAC17A2.12	chr1	3579404	3579444	+	-2.45	2.64	9.9e-07	BOTTOM	ATP-dependent DNA helicase (predicted)	rrp1
SPAC17A2.12	chr1	3579417	3579420	+	-2.93	0.41	0.0046	TOP	ATP-dependent DNA helicase (predicted)	rrp1
SPAC17A2.12	chr1	3579442	3579444	+	-2.52	1.51	0.00026	TOP	ATP-dependent DNA helicase (predicted)	rrp1
SPAC17A2.13c	chr1	3585294	3585299	-	1.38	2.27	0.026	TOP	14-3-3 protein Rad25	rad25
SPAC17G6.02c	chr1	3590523	3590525	-	2.55	1.53	0.00013	TOP	RTA1-like protein	tco1
SPAC17G6.02c	chr1	3591356	3591368	-	-1.56	0.75	0.0079	BOTTOM	RTA1-like protein	tco1
SPAC17G6.02c	chr1	3591356	3591360	-	-1.5	1.11	0.049	TOP	RTA1-like protein	tco1
SPAC17G6.10	chr1	3604996	3604998	+	6.48	-0.15	9.1e-05	TOP	SWI/SNF and RSC complex subunit Ssr1	ssr1
SPAC17G6.13	chr1	3615551	3615592	+	-1.96	7.69	1.3e-10	BOTTOM	sequence orphan Slt1	slt1
SPAC17G6.13	chr1	3615561	3615563	+	-2.12	7.96	5.5e-08	TOP	sequence orphan Slt1	slt1
SPAC17G6.13	chr1	3615956	3615988	+	-1.3	2.37	0.0026	BOTTOM	sequence orphan Slt1	slt1
SPAC17G6.13	chr1	3615984	3615988	+	-1.88	0.82	0.012	TOP	sequence orphan Slt1	slt1
SPAC1142.02c	chr1	3628264	3628268	-	5.13	-2.19	0.032	BOTTOM	TPR repeat protein, SGT2 family (predicted)
SPAC1142.03c	chr1	3630967	3630979	-	-6.95	3.02	4.8e-25	TOP	Swi5 complex subunit Swi2	swi2
SPAC1142.05	chr1	3635312	3635416	+	-3.71	7.67	9e-32	BOTTOM	copper transporter complex subunit Ctr5	ctr5
SPAC1142.05	chr1	3635315	3635317	+	3.04	0.84	0.00055	TOP	copper transporter complex subunit Ctr5	ctr5
SPAC1142.05	chr1	3635325	3635327	+	3.05	1.63	1.2e-05	TOP	copper transporter complex subunit Ctr5	ctr5
SPAC1142.05	chr1	3635402	3635408	+	-4.84	7.98	1.5e-32	TOP	copper transporter complex subunit Ctr5	ctr5
SPAC1142.06	chr1	3637018	3637020	+	1.16	3.78	0.022	TOP	GET complex ATPase subunit Get3 (predicted)	get3
SPAC8C9.04	chr1	3646983	3646990	+	-1.53	2.16	0.01	TOP	sequence orphan
SPAC8C9.04	chr1	3647059	3647065	+	-1.81	2.61	0.00036	TOP	sequence orphan
SPAC8C9.12c	chr1	3663334	3663341	-	2.45	1.09	0.001	TOP	mitochondrial iron ion transporter (predicted)
SPAC15A10.04c	chr1	3685269	3685273	-	-2.84	3.04	1.8e-09	TOP	EF-1 alpha binding zinc finger protein Zpr1 (predicted)	zpr1
SPAC15A10.04c	chr1	3685279	3685281	-	-4.53	1.07	7e-07	TOP	EF-1 alpha binding zinc finger protein Zpr1 (predicted)	zpr1
SPAC15A10.04c	chr1	3685370	3685372	-	1.77	2.01	0.017	TOP	EF-1 alpha binding zinc finger protein Zpr1 (predicted)	zpr1
SPAC15A10.09c	chr1	3696343	3696350	-	4.77	2.73	3.9e-15	TOP	SUR7 family protein Pun1 (predicted)	pun1
SPAC15A10.10	chr1	3696749	3696802	+	2.62	2.54	9.2e-11	BOTTOM	Muskelin homolog (predicted)	mde6
SPAC15A10.10	chr1	3696751	3696753	+	3.07	1.64	6.5e-06	TOP	Muskelin homolog (predicted)	mde6
SPAC15A10.10	chr1	3696779	3696781	+	3.31	0.19	0.0022	TOP	Muskelin homolog (predicted)	mde6
SPAC15A10.09c	chr1	3696800	3696807	-	3.24	0.65	0.00083	TOP	SUR7 family protein Pun1 (predicted)	pun1
SPAC15E1.06	chr1	3727384	3727388	+	1.26	3.46	0.035	TOP	retromer complex subunit Vps29	vps29
SPAP7G5.04c	chr1	3743424	3743426	-	1.93	0.66	0.03	TOP	aminoadipate-semialdehyde dehydrogenase	lys1
SPAP7G5.06	chr1	3748726	3748739	+	-1.79	6.19	0.0015	TOP	plasma membrane amino acid permease Per1	per1
SPAP7G5.06	chr1	3749438	3749440	+	-2.58	2.98	0.0021	TOP	plasma membrane amino acid permease Per1	per1
SPAP7G5.06	chr1	3749518	3749522	+	-2.46	1.57	3.3e-07	BOTTOM	plasma membrane amino acid permease Per1	per1
SPAP7G5.06	chr1	3749518	3749520	+	-2.17	1.7	0.0012	TOP	plasma membrane amino acid permease Per1	per1
SPAP7G5.06	chr1	3749532	3749535	+	-2.67	4.58	3.2e-09	TOP	plasma membrane amino acid permease Per1	per1
SPAP7G5.06	chr1	3749532	3749535	+	-2.67	3.9	6e-13	BOTTOM	plasma membrane amino acid permease Per1	per1
SPAC1556.06.1	chr1	3802320	3802324	+	1.66	1.41	0.017	TOP	sequence orphan	meu1-1
SPAC4H3.17	chr1	3822356	3822386	-	5.42	1.49	2.4e-15	BOTTOM	dubious
SPAC4H3.17	chr1	3822375	3822381	-	3.78	0.62	0.00024	TOP	dubious
SPAC4H3.01	chr1	3822474	3822477	+	6.24	-0.42	0.0014	TOP	DNAJ domain protein Caj1/Djp1 type (predicted)
SPAC4H3.16	chr1	3836085	3836089	-	1.37	1.53	0.048	TOP	sequence orphan
SPAC4H3.16	chr1	3836151	3836154	-	-1.24	2.12	0.035	TOP	sequence orphan
SPAC1071.08	chr1	3869087	3869090	+	-1.12	10.8	0.016	TOP	60S acidic ribosomal protein P2C subunit	rpp203
SPAC1071.09c	chr1	3871121	3871123	-	4.42	1.21	4.6e-07	TOP	DNAJ domain protein, DNAJC9 family (predicted)
SPAC1071.10c	chr1	3875183	3875186	-	-1.33	3.43	0.0065	TOP	P-type proton ATPase, P3-type Pma1	pma1
SPAC1071.10c	chr1	3875389	3875394	-	-1.55	2.02	0.0078	TOP	P-type proton ATPase, P3-type Pma1	pma1
SPAC1071.10c	chr1	3875389	3875394	-	-1.54	1.33	0.00098	BOTTOM	P-type proton ATPase, P3-type Pma1	pma1
SPAC1071.10c	chr1	3875487	3875489	-	-2.11	2.36	8.1e-05	TOP	P-type proton ATPase, P3-type Pma1	pma1
SPAC1071.10c	chr1	3875695	3875702	-	2.71	1.79	1.2e-06	BOTTOM	P-type proton ATPase, P3-type Pma1	pma1
SPAC1071.10c	chr1	3875699	3875702	-	2.17	1.81	0.0079	TOP	P-type proton ATPase, P3-type Pma1	pma1
SPAC1071.10c	chr1	3875718	3875729	-	2.18	4.81	0.00044	BOTTOM	P-type proton ATPase, P3-type Pma1	pma1
SPAC1071.10c	chr1	3875722	3875725	-	2	3.81	0.0088	TOP	P-type proton ATPase, P3-type Pma1	pma1
SPAC1071.10c	chr1	3875809	3875856	-	-1.16	5.39	0.001	BOTTOM	P-type proton ATPase, P3-type Pma1	pma1
SPAC1071.10c	chr1	3875815	3875819	-	-1.53	3.36	0.0049	TOP	P-type proton ATPase, P3-type Pma1	pma1
SPAC1071.10c	chr1	3875836	3875839	-	-1.61	2.48	0.0036	TOP	P-type proton ATPase, P3-type Pma1	pma1
SPAC1071.10c	chr1	3876103	3876106	-	-1.35	6.43	0.0015	TOP	P-type proton ATPase, P3-type Pma1	pma1
SPAC1071.12c	chr1	3883870	3883874	-	5.6	-1.02	0.011	TOP	protein tyrosine phosphatase Stp1	stp1
SPAC1071.12c	chr1	3883911	3883940	-	2.26	2.46	9e-09	BOTTOM	protein tyrosine phosphatase Stp1	stp1
SPAC1071.12c	chr1	3883938	3883940	-	1.5	1.36	0.036	TOP	protein tyrosine phosphatase Stp1	stp1
SPAC926.03	chr1	3887285	3887291	+	1.65	1.07	0.041	TOP	myosin II regulatory light chain Rlc1	rlc1
SPAC926.03	chr1	3887420	3887422	+	1.65	1.5	0.019	TOP	myosin II regulatory light chain Rlc1	rlc1
SPAC926.04c	chr1	3890191	3890194	-	-1.14	2.87	0.047	TOP	Hsp90 chaperone	hsp90
SPAC926.04c	chr1	3891127	3891129	-	-1.07	5.17	0.032	TOP	Hsp90 chaperone	hsp90
SPAC926.09c	chr1	3906947	3906951	-	1.21	6.47	0.005	TOP	fatty acid synthase beta subunit Fas1	fas1
SPAC323.07c	chr1	3920014	3920026	-	-1.25	0.63	0.033	BOTTOM	MatE family transporter (predicted)
SPAC2F3.01	chr1	3922079	3922081	+	3.37	1.16	5.3e-05	TOP	mannosyltransferase Imt1	imt1
SPAC2F3.01	chr1	3922079	3922105	+	3.79	4.19	7.9e-26	BOTTOM	mannosyltransferase Imt1	imt1
SPAC2F3.05c	chr1	3929852	3929937	-	-1.55	6.97	1e-06	BOTTOM	xylose and arabinose reductase (predicted)
SPAC2F3.05c	chr1	3929853	3929857	-	-1.85	4.07	2.2e-05	TOP	xylose and arabinose reductase (predicted)
SPAC2F3.09	chr1	3939003	3939023	+	1.94	4.49	2.6e-09	BOTTOM	5-aminolevulinate synthase (predicted)	hem1
SPAC2F3.09	chr1	3939005	3939007	+	2.15	4.69	3.7e-07	TOP	5-aminolevulinate synthase (predicted)	hem1
SPAC2F3.09	chr1	3939014	3939016	+	1.28	2.7	0.023	TOP	5-aminolevulinate synthase (predicted)	hem1
SPAC2F3.18c	chr1	3942854	3942857	-	2.79	1.58	3.2e-05	TOP	ribonuclease kappa ortholog (predicted)
SPAC2F3.18c	chr1	3942868	3942872	-	1.59	4.39	0.00025	TOP	ribonuclease kappa ortholog (predicted)
SPAC2F3.18c	chr1	3943503	3943506	-	3.33	-0.66	0.046	TOP	ribonuclease kappa ortholog (predicted)
SPAPB15E9.01c	chr1	3990449	3990452	-	-1.44	1.89	0.02	TOP	sequence orphan
SPAPB15E9.01c	chr1	3990611	3990613	-	-1.19	2.83	0.049	TOP	sequence orphan
SPAPB15E9.01c	chr1	3990872	3990935	-	-1	3.8	0.0071	BOTTOM	sequence orphan
SPAPB15E9.01c	chr1	3991048	3991055	-	-1.37	2.16	0.0014	BOTTOM	sequence orphan
SPAPB15E9.06	chr1	3993491	3993495	+	-2.22	-0.33	0.0025	BOTTOM	dubious
SPAPB15E9.06	chr1	3993493	3993495	+	-2.33	0.02	0.019	TOP	dubious
SPAPB15E9.02c	chr1	3994120	3994125	-	-3.81	0.08	1e-06	BOTTOM	dubious
SPAPB15E9.02c	chr1	3994122	3994125	-	-3.18	0.18	0.0016	TOP	dubious
SPAPB15E9.06	chr1	3994298	3994300	+	-2.07	0.83	0.0033	TOP	dubious
SPAC27E2.03c	chr1	4008581	4008584	-	-1.47	2.07	0.00095	BOTTOM	Obg-Like ATPase (predicted)
SPAC27E2.03c	chr1	4008582	4008584	-	-1.48	2.76	0.01	TOP	Obg-Like ATPase (predicted)
SPAC27E2.11c	chr1	4009273	4009293	-	-1.22	3.9	0.00042	BOTTOM	sequence orphan
SPAC27E2.11c	chr1	4009403	4009406	-	-1.48	3.86	0.0011	TOP	sequence orphan
SPAC27E2.11c	chr1	4009403	4009407	-	-1.28	3.77	0.00019	BOTTOM	sequence orphan
SPAC27E2.11c	chr1	4009429	4009431	-	-1.5	0.98	0.039	TOP	sequence orphan
SPAC27E2.11c	chr1	4009730	4009929	-	-1.06	12.64	0.0025	BOTTOM	sequence orphan
SPAC27E2.11c	chr1	4009852	4009854	-	-1.41	4.42	0.0026	TOP	sequence orphan
SPAC27E2.11c	chr1	4009870	4009872	-	-1.6	2.41	0.027	TOP	sequence orphan
SPAC27E2.11c	chr1	4009903	4009905	-	-1.36	6.62	0.013	TOP	sequence orphan
SPAC27E2.11c	chr1	4009918	4009926	-	-1.46	11.61	0.00098	TOP	sequence orphan
SPAC27E2.14	chr1	4013129	4013134	-	-1.78	2.88	0.00021	TOP	sequence orphan
SPAC27E2.05	chr1	4013639	4013642	+	-2.45	-0.15	0.028	TOP	DNA polymerase delta small subunit Cdc1	cdc1
SPAC19G12.03	chr1	4047813	4047816	+	2.5	1.14	0.0013	TOP	chitin deacetylase Cda1	cda1
SPAC19G12.03	chr1	4047840	4047846	+	1.9	2.99	0.00013	TOP	chitin deacetylase Cda1	cda1
SPAC19G12.02c	chr1	4048482	4048488	-	-1.69	1.43	0.00054	BOTTOM	MutL family mismatch-repair protein Pms1	pms1
SPAC19G12.02c	chr1	4048484	4048488	-	-1.96	1.46	0.0025	TOP	MutL family mismatch-repair protein Pms1	pms1
SPAC19G12.07c	chr1	4056283	4056285	-	2.63	0.11	0.03	TOP	RNA-binding protein Rsd1 (predicted)	rsd1
SPAC19G12.07c	chr1	4056716	4056720	-	1.24	2.43	0.046	TOP	RNA-binding protein Rsd1 (predicted)	rsd1
SPAC19G12.08	chr1	4056895	4056899	+	2.33	0.24	0.031	TOP	sphingosine hydroxylase Scs7	scs7
SPAC19G12.09	chr1	4059980	4059984	+	1.91	0.99	0.012	TOP	NADH/NADPH dependent indole-3-acetaldehyde reductase
SPAC19G12.09	chr1	4059980	4059985	+	2.02	0.42	0.0013	BOTTOM	NADH/NADPH dependent indole-3-acetaldehyde reductase
SPAC19G12.09	chr1	4060214	4060258	+	3.52	1.86	2.2e-13	BOTTOM	NADH/NADPH dependent indole-3-acetaldehyde reductase
SPAC19G12.09	chr1	4060238	4060240	+	3.96	1.31	1.3e-06	TOP	NADH/NADPH dependent indole-3-acetaldehyde reductase
SPAC19G12.09	chr1	4060256	4060258	+	5.96	-0.66	0.0014	TOP	NADH/NADPH dependent indole-3-acetaldehyde reductase
SPAC19G12.10c	chr1	4063992	4063997	-	1.5	0.53	0.029	BOTTOM	vacuolar carboxypeptidase Y	cpy1
SPAC19G12.10c	chr1	4064016	4064045	-	1.32	3.9	0.00084	BOTTOM	vacuolar carboxypeptidase Y	cpy1
SPAC19G12.10c	chr1	4064022	4064024	-	1.4	3.18	0.009	TOP	vacuolar carboxypeptidase Y	cpy1
SPAC19G12.10c	chr1	4064027	4064029	-	2.78	0.93	0.00057	TOP	vacuolar carboxypeptidase Y	cpy1
SPAC19G12.10c	chr1	4064963	4064965	-	1.11	6.03	0.024	TOP	vacuolar carboxypeptidase Y	cpy1
SPAC19G12.10c	chr1	4065617	4065622	-	5.94	1.15	7.5e-15	BOTTOM	vacuolar carboxypeptidase Y	cpy1
SPAC19G12.10c	chr1	4065620	4065622	-	8.15	1.46	4.7e-11	TOP	vacuolar carboxypeptidase Y	cpy1
SPAC19G12.10c	chr1	4065702	4065706	-	7.84	0.5	4.1e-10	BOTTOM	vacuolar carboxypeptidase Y	cpy1
SPAC19G12.10c	chr1	4065703	4065706	-	7.84	1.16	2.8e-08	TOP	vacuolar carboxypeptidase Y	cpy1
SPAC19G12.10c	chr1	4065765	4065775	-	7.55	0.89	5.6e-08	TOP	vacuolar carboxypeptidase Y	cpy1
SPAC19G12.17	chr1	4066939	4066941	-	5.26	-1.36	0.049	TOP	enhancer of rudimentary homolog Erh1	erh1
SPAC19G12.17	chr1	4067104	4067108	-	1.79	3.36	0.00015	TOP	enhancer of rudimentary homolog Erh1	erh1
SPAC19G12.17	chr1	4067153	4067155	-	-1.11	3.55	0.034	TOP	enhancer of rudimentary homolog Erh1	erh1
SPAC19G12.17	chr1	4067160	4067164	-	-1.11	3.96	0.028	TOP	enhancer of rudimentary homolog Erh1	erh1
SPAC23A1.02c	chr1	4083530	4083532	-	1.56	1.51	0.029	TOP	phosphoprotein phosphatase (predicted)
SPAC23A1.03	chr1	4084397	4084399	+	3.41	-0.59	0.043	TOP	adenine phosphoribosyltransferase (APRT) (predicted)	apt1
SPAC26H5.02c	chr1	4120007	4120019	-	-1.18	1.04	0.031	BOTTOM	DNA replication ATPase (predicted)
SPAC26H5.08c	chr1	4135912	4135930	-	2.07	8.56	0.0011	BOTTOM	glucan beta-glucosidase Bgl2 (predicted)	bgl2
SPAC26H5.08c	chr1	4135912	4135914	-	2.09	5.49	0.00055	TOP	glucan beta-glucosidase Bgl2 (predicted)	bgl2
SPAC26H5.08c	chr1	4135917	4135921	-	1.8	8.38	0.04	TOP	glucan beta-glucosidase Bgl2 (predicted)	bgl2
SPAC26H5.11	chr1	4142800	4142825	+	1.27	4.11	0.00022	BOTTOM	spore wall assembly protein (predicted)	mug56
SPAC26H5.11	chr1	4142802	4142805	+	1.19	4.61	0.012	TOP	spore wall assembly protein (predicted)	mug56
SPAC25B8.01	chr1	4155453	4155472	+	1.15	4.57	0.0019	BOTTOM	cytochrome P450 regulator Dap1	dap1
SPAC25B8.01	chr1	4155457	4155459	+	1.32	4.7	0.0075	TOP	cytochrome P450 regulator Dap1	dap1
SPAC25B8.03	chr1	4157827	4157833	+	1.54	1.95	0.043	TOP	phosphatidylserine decarboxylase Psd2	psd2
SPAC25B8.06c	chr1	4166776	4166782	-	2.46	-0.04	0.028	TOP	mitochondrial serine-tRNA ligase (predicted)
SPAC25B8.09	chr1	4170616	4170622	+	2.81	2.25	3.7e-07	TOP	trans-aconitate 3-methyltransferase (predicted)
SPAC25B8.09	chr1	4170631	4170633	+	2.55	0.41	0.02	TOP	trans-aconitate 3-methyltransferase (predicted)
SPAC25B8.10	chr1	4172069	4172163	+	1.41	6.52	7.6e-06	BOTTOM	trans-aconitate 3-methyltransferase (predicted)
SPAC25B8.10	chr1	4172087	4172092	+	1.74	3.01	0.00082	TOP	trans-aconitate 3-methyltransferase (predicted)
SPAC25B8.10	chr1	4172121	4172125	+	1.32	6.32	0.0017	TOP	trans-aconitate 3-methyltransferase (predicted)
SPAC25B8.12c	chr1	4177970	4178078	-	-1.04	7.73	0.0053	BOTTOM	nucleotide-sugar phosphatase (predicted)
SPAC25B8.12c	chr1	4177971	4177973	-	-1.54	2.84	0.0064	TOP	nucleotide-sugar phosphatase (predicted)
SPAC25B8.12c	chr1	4177978	4177980	-	-1.12	6.39	0.038	TOP	nucleotide-sugar phosphatase (predicted)
SPAC25B8.12c	chr1	4178017	4178020	-	-1.51	3.67	0.013	TOP	nucleotide-sugar phosphatase (predicted)
SPAC25B8.12c	chr1	4178056	4178058	-	-1.37	2.6	0.021	TOP	nucleotide-sugar phosphatase (predicted)
SPAC25B8.13c	chr1	4183002	4183026	-	-1.63	7.01	2e-06	BOTTOM	2-OG-Fe(II) oxygenase superfamily protein	isp7
SPAC25B8.13c	chr1	4183019	4183024	-	-1.37	6.06	0.0044	TOP	2-OG-Fe(II) oxygenase superfamily protein	isp7
SPAC25B8.18	chr1	4191352	4191388	+	1.23	3.6	0.00095	BOTTOM	mitochondrial electron carrier (predicted)
SPAC25B8.18	chr1	4191382	4191384	+	1.42	2.83	0.02	TOP	mitochondrial electron carrier (predicted)
SPAC1F7.04	chr1	4222790	4222801	+	1.94	0.34	0.003	BOTTOM	Rho family GTPase Rho1	rho1
SPAC1F7.04	chr1	4222797	4222801	+	2.77	0.23	0.015	TOP	Rho family GTPase Rho1	rho1
SPAC1F7.14	chr1	4223160	4223339	-	1.19	5.2	0.00026	BOTTOM	60S ribosomal protein L8 (predicted)	rpl801
SPAC1F7.14	chr1	4223267	4223270	-	1.77	3.23	0.00022	TOP	60S ribosomal protein L8 (predicted)	rpl801
SPAC1F7.14	chr1	4223320	4223331	-	2.39	2.43	9.4e-06	TOP	60S ribosomal protein L8 (predicted)	rpl801
SPAC1F7.04	chr1	4223998	4224002	+	3.52	0.38	0.00065	TOP	Rho family GTPase Rho1	rho1
SPAC1F7.04	chr1	4224026	4224028	+	5.13	-1.5	0.048	TOP	Rho family GTPase Rho1	rho1
SPAC1F7.04	chr1	4224032	4224036	+	3.17	0.98	0.00019	TOP	Rho family GTPase Rho1	rho1
SPAC1F7.04	chr1	4224089	4224100	+	2.02	3.24	4.6e-05	TOP	Rho family GTPase Rho1	rho1
SPAC1F7.05	chr1	4226963	4226974	+	1.05	2.84	0.0076	BOTTOM	ribonucleoside reductase large subunit Cdc22	cdc22
SPAC1F7.05	chr1	4226968	4226970	+	1.1	3.42	0.039	TOP	ribonucleoside reductase large subunit Cdc22	cdc22
SPAC1F7.07c	chr1	4234763	4234769	-	1.23	7.45	0.0044	TOP	iron permease Fip1	fip1
SPAC1F7.08	chr1	4235078	4235081	+	1.35	5.89	0.0016	TOP	iron transport multicopper oxidase Fio1	fio1
SPAC1F7.08	chr1	4235346	4235373	+	2.23	2.25	4.4e-08	BOTTOM	iron transport multicopper oxidase Fio1	fio1
SPAC1F7.08	chr1	4235349	4235351	+	1.86	0.6	0.03	TOP	iron transport multicopper oxidase Fio1	fio1
SPAC1F7.08	chr1	4235371	4235373	+	4.14	0.09	0.00066	TOP	iron transport multicopper oxidase Fio1	fio1
SPAC1F7.12	chr1	4247847	4247868	+	2.57	2.33	3.9e-06	TOP	aldose reductase ARK13 family YakC	yak3
SPAC1F7.12	chr1	4248930	4248932	+	1.1	6.82	0.021	TOP	aldose reductase ARK13 family YakC	yak3
SPAC21E11.04	chr1	4254801	4254813	+	2.24	3.91	2.9e-07	TOP	L-azetidine-2-carboxylic acid acetyltransferase Aca1	aca1
SPAC21E11.04	chr1	4254801	4254861	+	2.77	5.71	2.9e-19	BOTTOM	L-azetidine-2-carboxylic acid acetyltransferase Aca1	aca1
SPAC21E11.04	chr1	4254831	4254833	+	1.63	1.74	0.018	TOP	L-azetidine-2-carboxylic acid acetyltransferase Aca1	aca1
SPAC21E11.04	chr1	4254848	4254851	+	3.18	5.88	1.6e-15	TOP	L-azetidine-2-carboxylic acid acetyltransferase Aca1	aca1
SPAC21E11.04	chr1	4255257	4255259	+	3.24	-0.74	0.021	TOP	L-azetidine-2-carboxylic acid acetyltransferase Aca1	aca1
SPAC21E11.05c	chr1	4257328	4257330	-	3.81	1.55	6e-07	TOP	cyclophilin family peptidyl-prolyl cis-trans isomerase Cyp8	cyp8
SPAC21E11.07	chr1	4259954	4259956	+	-2.34	1.15	0.00053	TOP	iron-sulfur cluster biogenesis protein (predicted)
SPAC21E11.07	chr1	4260029	4260031	+	1.73	1.46	0.011	TOP	iron-sulfur cluster biogenesis protein (predicted)
SPAC21E11.07	chr1	4260037	4260040	+	3.68	0.52	0.00015	TOP	iron-sulfur cluster biogenesis protein (predicted)
SPAC2C4.07c	chr1	4274112	4274114	-	2.76	-0.33	0.016	TOP	3'-5'-exoribonuclease activity Dis3L2	dis32
SPAC2C4.10c	chr1	4277333	4277335	-	5.5	-1.13	0.018	TOP	SIP/FAR complex subunit, Csc4	csc4
SPAC2C4.16c	chr1	4287203	4287214	-	-1.19	2.86	0.034	BOTTOM	40S ribosomal protein S8 (predicted)	rps801
SPAC2C4.16c	chr1	4287211	4287214	-	-1.8	0.92	0.017	TOP	40S ribosomal protein S8 (predicted)	rps801
SPAC25G10.03	chr1	4299878	4299881	+	1.88	0.96	0.016	TOP	transcription factor Zip1	zip1
SPAC27F1.06c	chr1	4328764	4328772	-	-2.41	0.31	0.0029	TOP	FKBP-type peptidyl-prolyl cis-trans isomerase (predicted)
SPAC23D3.10c	chr1	4357971	4357977	-	2.24	1.26	0.0012	TOP	endo-1,3-beta-glucanase Eng2	eng2
SPAC23D3.10c	chr1	4357971	4358000	-	2.5	2.11	4.6e-09	BOTTOM	endo-1,3-beta-glucanase Eng2	eng2
SPAC23D3.10c	chr1	4357994	4357996	-	2.36	0.51	0.012	TOP	endo-1,3-beta-glucanase Eng2	eng2
SPAC23D3.11	chr1	4358093	4358097	+	5.5	-1.13	0.02	TOP	1-acyldihydroxyacetone phosphate reductase (predicted)	ayr1
SPAC23D3.16	chr1	4365645	4365653	+	-1.11	5.25	0.024	TOP	sequence orphan
SPAC23D3.17	chr1	4367026	4367028	-	2.36	0.55	0.0082	TOP	conserved fungal protein
SPAC30.03c	chr1	4394963	4395023	-	-2.33	2.74	1.6e-10	BOTTOM	translin	tsn1
SPAC30.03c	chr1	4394975	4394977	-	-3.49	-1.36	0.018	TOP	translin	tsn1
SPAC30.03c	chr1	4395007	4395023	-	-1.77	1.81	0.0027	TOP	translin	tsn1
SPAC29E6.04	chr1	4410527	4410531	+	5.96	-0.66	0.0014	TOP	kinetochore protein Nnf1	nnf1
SPAC29E6.05c	chr1	4411257	4411260	-	1.17	2.87	0.036	TOP	peptide-methionine (S)-S-oxide reductase MsrA	mxr1
SPAC9E9.03	chr1	4439848	4439957	+	-1.2	9.13	0.00026	BOTTOM	3-isopropylmalate dehydratase Leu2 (predicted)	leu2
SPAC9E9.03	chr1	4439852	4439854	+	-1.29	9.62	0.0023	TOP	3-isopropylmalate dehydratase Leu2 (predicted)	leu2
SPAC9E9.05	chr1	4444845	4444853	+	2.06	0.96	0.00012	BOTTOM	sequence orphan
SPAC9E9.05	chr1	4444845	4444847	+	2.84	0.97	0.00056	TOP	sequence orphan
SPAC9E9.06c	chr1	4447474	4447522	-	1.04	9.32	0.0018	BOTTOM	threonine synthase (predicted)
SPAC9E9.06c	chr1	4447474	4447482	-	2.05	2.36	0.00026	TOP	threonine synthase (predicted)
SPAC9E9.06c	chr1	4447504	4447508	-	1.03	9.34	0.022	TOP	threonine synthase (predicted)
SPAC9E9.09c	chr1	4455654	4455658	-	1.18	7.03	0.024	TOP	aldehyde dehydrogenase (predicted)
SPAC9E9.11	chr1	4461617	4461619	+	1.34	2.1	0.037	TOP	pyridoxal reductase Plr1	plr1
SPAC9E9.14	chr1	4469228	4469260	+	-1.46	6.01	0.0005	TOP	ESCRT III complex subunit Vps24	vps24
SPAC17C9.16c	chr1	4472524	4472532	+	-1.76	6.99	4.9e-08	BOTTOM	MFS family transmembrane transporter Mfs1	mfs1
SPAC17C9.16c	chr1	4472527	4472529	+	-1.88	7.56	4e-06	TOP	MFS family transmembrane transporter Mfs1	mfs1
SPAC27D7.03c	chr1	4514739	4514752	-	-3.55	-0.16	2.5e-06	BOTTOM	RNA-binding protein involved in meiosis Mei2	mei2
SPAC27D7.03c	chr1	4515011	4515026	-	-5.8	3.78	5.5e-30	BOTTOM	RNA-binding protein involved in meiosis Mei2	mei2
SPAC27D7.03c	chr1	4515024	4515026	-	-5.78	3.88	1.4e-20	TOP	RNA-binding protein involved in meiosis Mei2	mei2
SPAC27D7.04	chr1	4517395	4517410	+	-1.64	2.73	0.00095	TOP	4-alpha-hydroxytetrahydrobiopterin dehydratase (predicted)	omt2
SPAC27D7.11c	chr1	4531066	4531070	-	1.01	5.94	0.037	TOP	But2 family protein
SPAC27D7.11c	chr1	4531648	4531650	-	-1.59	0.77	0.048	TOP	But2 family protein
SPAC637.07	chr1	4551782	4551787	+	2.77	0.23	0.007	TOP	translation initiation factor eIF3d Moe1	moe1
SPAC637.09	chr1	4555557	4555560	+	1.08	1.89	0.022	BOTTOM	ribonuclease H70 (predicted)
SPAC12B10.06c	chr1	4585147	4585149	-	3.05	-0.92	0.049	TOP	succinate dehydrogenase subunit Emi5 (predicted)	Emi5
SPAC1093.01	chr1	4605519	4605525	+	3.45	3.1	1.1e-17	BOTTOM	mitochondrial PPR repeat protein Ppr5	ppr5
SPAC1093.01	chr1	4605520	4605525	+	3.4	3.72	8e-13	TOP	mitochondrial PPR repeat protein Ppr5	ppr5
SPAC1093.01	chr1	4605582	4605588	+	6.95	-0.37	4.2e-06	BOTTOM	mitochondrial PPR repeat protein Ppr5	ppr5
SPAC1093.01	chr1	4605584	4605588	+	6.78	0.14	9e-05	TOP	mitochondrial PPR repeat protein Ppr5	ppr5
SPAC1093.01	chr1	4606172	4606176	+	1.61	2.19	0.009	TOP	mitochondrial PPR repeat protein Ppr5	ppr5
SPAC1093.04c	chr1	4617840	4617851	-	2.2	0.43	0.025	TOP	tRNA nucleotidyltransferase (predicted)
SPAC30C2.05	chr1	4639847	4639849	+	2.54	0.71	0.0018	TOP	cornichon family protein Erv14 (predicted)	erv14
SPAC30C2.07	chr1	4642287	4642292	+	1.24	2.92	0.027	TOP	sequence orphan
SPAC1635.01	chr1	4649147	4649162	+	-2.15	3.91	1.5e-06	TOP	mitochondrial outer membrane voltage-dependent anion-selective channel (predicted)
SPAC1635.01	chr1	4649179	4649184	+	-1.96	1.66	0.0019	TOP	mitochondrial outer membrane voltage-dependent anion-selective channel (predicted)
SPAC144.13c	chr1	4680637	4680639	-	3.84	0.68	4.1e-05	TOP	CDK inhibitor Srw1	srw1
SPAC1834.04	chr1	4700122	4700124	+	-1.39	2.2	0.016	TOP	histone H3 h3.1	hht1
SPAC1834.11c	chr1	4721483	4721515	-	-2.62	4.11	7.3e-16	BOTTOM	secretory pathway protein Sec18 (predicted)	sec18
SPAC1834.11c	chr1	4721487	4721491	-	-3.19	3.65	8.1e-13	TOP	secretory pathway protein Sec18 (predicted)	sec18
SPAC1834.11c	chr1	4721506	4721515	-	-2.2	1.96	5.9e-05	TOP	secretory pathway protein Sec18 (predicted)	sec18
SPAC17D4.01	chr1	4722573	4722575	+	-2.5	1.69	2.5e-05	TOP	peroxin-7 (predicted)	pex7
SPAC17D4.01	chr1	4722573	4722579	+	-2.44	1.19	9.3e-07	BOTTOM	peroxin-7 (predicted)	pex7
SPAC17D4.01	chr1	4722780	4722803	+	-1.59	7.63	2.2e-07	BOTTOM	peroxin-7 (predicted)	pex7
SPAC17D4.01	chr1	4722782	4722786	+	-1.64	8.06	3.4e-05	TOP	peroxin-7 (predicted)	pex7
SPAC17D4.01	chr1	4722795	4722799	+	-1.72	5	4.2e-05	TOP	peroxin-7 (predicted)	pex7
SPAC458.05	chr1	4740322	4740327	+	2.62	-1.12	0.044	BOTTOM	phosphatidylinositol 3-kinase Pik3	pik3
SPAC1782.02c	chr1	4762214	4762236	-	2.6	0.91	1.5e-05	BOTTOM	conserved fungal protein
SPAC1782.02c	chr1	4762221	4762236	-	2.64	1.27	0.00042	TOP	conserved fungal protein
SPAC1782.10c	chr1	4773497	4773504	-	1.75	1.58	0.013	TOP	box H/ACA snoRNP complex subunit Nhp2	nhp2
SPAC1782.11	chr1	4773739	4773749	+	1.26	6.77	0.0034	TOP	adenylyl-sulfate kinase (predicted)	met14
SPAC11H11.01	chr1	4775739	4775741	+	5.96	-0.66	0.0014	TOP	ESCRT I complex subunit Vps23	vps23
SPAC11H11.02c	chr1	4778089	4778093	-	2.17	1.21	0.0044	TOP	Schizosaccharomyces specific protein Mug162	mug162
SPAC22F8.11	chr1	4806847	4806856	+	1.05	1.42	0.046	BOTTOM	phosphoinositide phospholipase C Plc1	plc1
SPAC20G4.03c	chr1	4820618	4820621	-	3.48	-0.54	0.014	TOP	eIF2 alpha kinase Hri1	hri1
SPAC20G4.03c	chr1	4820643	4820655	-	1.67	3.56	3e-06	BOTTOM	eIF2 alpha kinase Hri1	hri1
SPAC20G4.03c	chr1	4820651	4820655	-	1.88	3.82	3.8e-05	TOP	eIF2 alpha kinase Hri1	hri1
SPAC4F10.02	chr1	4832895	4832897	+	1.76	2.46	0.0017	TOP	aspartyl aminopeptidase Aap1	aap1
SPAC4F10.02	chr1	4832905	4832907	+	2.29	2.28	5.6e-05	TOP	aspartyl aminopeptidase Aap1	aap1
SPAC4F10.05c	chr1	4838254	4838262	-	3.24	-1.43	0.013	BOTTOM	mitochondrial lipoate-protein ligase (predicted)
SPAC4F10.08	chr1	4843761	4843819	+	1	2.73	0.013	BOTTOM	sequence orphan	mug126
SPAC4F10.08	chr1	4843766	4843769	+	1.55	2.29	0.0064	TOP	sequence orphan	mug126
SPAC4F10.12	chr1	4856124	4856192	+	3.32	1.93	1.8e-12	BOTTOM	CENP-L homolog Fta1	fta1
SPAC4F10.12	chr1	4856125	4856129	+	3.79	1.14	5.6e-06	TOP	CENP-L homolog Fta1	fta1
SPAC4F10.12	chr1	4856172	4856176	+	3.55	1.31	3.3e-06	TOP	CENP-L homolog Fta1	fta1
SPAC4F10.12	chr1	4856190	4856192	+	2.55	0.41	0.0055	TOP	CENP-L homolog Fta1	fta1
SPAC4F10.20	chr1	4874161	4874165	+	2.25	0.46	0.011	TOP	glutaredoxin Grx1	grx1
SPAC4F10.20	chr1	4874312	4874320	+	1.62	0.49	0.007	BOTTOM	glutaredoxin Grx1	grx1
SPAC19B12.02c	chr1	4880698	4880757	-	2.18	7.67	1.1e-06	BOTTOM	cell wall protein Gas1, 1,3-beta-glucanosyltransferase (predicted)	gas1
SPAC19B12.02c	chr1	4880739	4880741	-	1.95	5.45	1.3e-05	TOP	cell wall protein Gas1, 1,3-beta-glucanosyltransferase (predicted)	gas1
SPAC19B12.10	chr1	4901559	4901566	+	-1.9	4.21	1e-05	TOP	human AMSH/STAMBP protein homolog, ubiquitin specific-protease	sst2
SPAC19B12.10	chr1	4902454	4902456	+	6.01	2.7	1.8e-17	TOP	human AMSH/STAMBP protein homolog, ubiquitin specific-protease	sst2
SPAC19B12.11c	chr1	4904502	4904504	-	-5.77	-1.36	0.01	TOP	zinc finger protein, human ZNF593 ortholog
SPAC19B12.11c	chr1	4905153	4905157	-	-2.62	-0.71	0.029	TOP	zinc finger protein, human ZNF593 ortholog
SPAPB8E5.03	chr1	4911594	4911715	+	-1.11	10.07	0.00074	BOTTOM	malic acid transport protein Mae1	mae1
SPAPB8E5.03	chr1	4911610	4911612	+	-1.28	4.41	0.0069	TOP	malic acid transport protein Mae1	mae1
SPAPB8E5.03	chr1	4911706	4911708	+	-1.12	10.69	0.0094	TOP	malic acid transport protein Mae1	mae1
SPAPB8E5.03	chr1	4912154	4912259	+	-1.15	3.35	0.0015	BOTTOM	malic acid transport protein Mae1	mae1
SPAPB8E5.03	chr1	4912256	4912258	+	-1.82	1.26	0.0072	TOP	malic acid transport protein Mae1	mae1
SPAPB8E5.03	chr1	4912453	4912456	+	-2.34	-0.56	0.048	TOP	malic acid transport protein Mae1	mae1
SPAPB8E5.08	chr1	4923228	4923232	+	5.7	-0.92	0.0069	TOP	sequence orphan
SPAC1B3.06c	chr1	4938967	4938996	-	1.48	6.97	1.8e-06	BOTTOM	UbiE family methyltransferase (predicted)
SPAC1B3.06c	chr1	4938972	4938974	-	2.04	1.91	0.0012	TOP	UbiE family methyltransferase (predicted)
SPAC1B3.06c	chr1	4938985	4938990	-	1.4	7.03	0.00072	TOP	UbiE family methyltransferase (predicted)
SPAC1B3.16c	chr1	4960949	4960953	-	2.69	1.29	0.00018	TOP	vitamin H transporter Vth1	vht1
SPAC1952.09c	chr1	4983135	4983162	-	1.87	2.28	1.8e-05	BOTTOM	acetyl-CoA hydrolase (predicted)
SPAC1952.09c	chr1	4983155	4983158	-	2.51	0.39	0.013	TOP	acetyl-CoA hydrolase (predicted)
SPAC890.02c	chr1	5004512	5004515	-	1.71	1.45	0.018	TOP	centrosomal transforming acidic coiled-coil (TACC) protein ortholog Alp7	alp7
SPAC22E12.04	chr1	5024777	5024888	+	1.06	7.19	0.0011	BOTTOM	superoxide dismutase copper chaperone Ccs1	ccs1
SPAC22E12.04	chr1	5024803	5024809	+	1.07	4.41	0.028	TOP	superoxide dismutase copper chaperone Ccs1	ccs1
SPAC22E12.04	chr1	5024831	5024833	+	1.11	3.99	0.023	TOP	superoxide dismutase copper chaperone Ccs1	ccs1
SPAC2E12.03c	chr1	5063600	5063660	-	1.55	2.03	0.00043	BOTTOM	PQ loop protein
SPAC1006.01	chr1	5067506	5067518	+	1.87	4.73	1.4e-06	BOTTOM	vacuolar serine protease Psp3	psp3
SPAC1006.01	chr1	5067515	5067518	+	1.26	3.83	0.013	TOP	vacuolar serine protease Psp3	psp3
SPAC1006.02	chr1	5069620	5069626	+	2.38	0.27	0.012	TOP	Astra associated protein 1 Asa1	asa1
SPAC1006.03c	chr1	5074669	5074672	-	2.07	1.13	0.0038	TOP	RNA elimination defective protein Red1	Red1
SPAC1006.07	chr1	5085673	5085675	+	-2.52	-0.04	0.0081	TOP	translation initiation factor eIF4A	tif1
SPAC1006.07	chr1	5085673	5085676	+	-2.36	-0.39	0.0016	BOTTOM	translation initiation factor eIF4A	tif1
SPAC29A4.13	chr1	5122011	5122019	-	2.21	2.28	7.7e-05	TOP	urease accessory protein UreF (predicted)
SPAC29A4.13	chr1	5122041	5122046	-	1.6	2.89	0.0023	TOP	urease accessory protein UreF (predicted)
SPAC29A4.12c	chr1	5124508	5124514	+	1.66	5.05	7.8e-05	TOP	sequence orphan	mug108
SPAC29A4.12c	chr1	5124508	5124515	+	1.67	4.39	2.9e-07	BOTTOM	sequence orphan	mug108
SPAC26F1.10c	chr1	5157977	5157996	+	-1.02	4.88	0.03	BOTTOM	tyrosine phosphatase Pyp1	pyp1
SPAC26F1.11	chr1	5159092	5159118	-	-2.68	0.06	4.4e-05	BOTTOM	dubious
SPAC26F1.11	chr1	5159156	5159158	-	-3.06	-0.34	0.0043	TOP	dubious
SPAC26F1.11	chr1	5159156	5159163	-	-2.57	2.18	4.8e-09	BOTTOM	dubious
SPAC26F1.11	chr1	5159160	5159163	-	-2.34	2.51	2.6e-05	TOP	dubious
SPAC26F1.05	chr1	5175415	5175420	-	-1.18	2.83	0.043	TOP	sequence orphan	mug106
SPAC26F1.05	chr1	5175415	5175440	-	-1.08	3.05	0.0096	BOTTOM	sequence orphan	mug106
SPAPJ691.03	chr1	5189613	5189617	+	-1.01	7.04	0.038	TOP	mitochondrial inner membrane organizing system protein (predicted)
SPAC19D5.01	chr1	5201964	5201966	+	-1.56	1.68	0.01	TOP	tyrosine phosphatase Pyp2	pyp2
SPAC19D5.01	chr1	5202654	5202656	+	3.41	-0.59	0.014	TOP	tyrosine phosphatase Pyp2	pyp2
SPAC19D5.02c	chr1	5206496	5206520	-	1.45	0.59	0.03	BOTTOM	peroxisomal membrane protein Pex22 (predicted)	pex22
SPAC14C4.02c	chr1	5230055	5230100	-	1.67	1.95	8.4e-05	BOTTOM	Smc5-6 complex SMC subunit Smc5	snmc5
SPAC14C4.02c	chr1	5230065	5230067	-	2.28	0.2	0.045	TOP	Smc5-6 complex SMC subunit Smc5	snmc5
SPAC14C4.02c	chr1	5230073	5230075	-	1.82	0.56	0.039	TOP	Smc5-6 complex SMC subunit Smc5	snmc5
SPAC14C4.04	chr1	5234572	5234580	+	3.64	1.28	1.6e-10	BOTTOM	ThiJ domain protein (predicted)
SPAC14C4.04	chr1	5234573	5234575	+	3.59	1.35	4.4e-06	TOP	ThiJ domain protein (predicted)
SPAC14C4.05c	chr1	5238000	5238020	-	1.15	1.58	0.032	BOTTOM	LEM domain protein Man1, Sad1 interacting factor	mug61
SPAC14C4.09	chr1	5243651	5243655	+	-1.49	2.36	0.006	TOP	glucan endo-1,3-alpha-glucosidase Agn1	agn1
SPAC14C4.13	chr1	5252364	5252368	+	1.54	2.79	0.0031	TOP	RFC related checkpoint protein Rad17	rad17
SPAC14C4.14	chr1	5256747	5256752	+	1.69	5.43	3.7e-05	TOP	F1-ATPase alpha subunit	atp1
SPAC11E3.13c	chr1	5308908	5308911	-	1.41	0.33	0.042	BOTTOM	cell wall protein Gas5, 1,3-beta-glucanosyltransferase (predicted)	gas5
SPAC11E3.13c	chr1	5308947	5309053	-	1.98	8.76	4.3e-08	BOTTOM	cell wall protein Gas5, 1,3-beta-glucanosyltransferase (predicted)	gas5
SPAC11E3.13c	chr1	5309044	5309046	-	1.26	5.03	0.014	TOP	cell wall protein Gas5, 1,3-beta-glucanosyltransferase (predicted)	gas5
SPAP8A3.04c	chr1	5320535	5320537	-	-1.65	1.15	0.026	TOP	heat shock protein Hsp9	hsp9
SPAP8A3.05	chr1	5321604	5321609	+	1.57	1.11	0.0085	BOTTOM	ski complex interacting GTPase Ski7	ski7
SPAP8A3.12c	chr1	5340711	5340716	-	5.79	-0.86	0.0098	TOP	tripeptidyl-peptidase II Tpp2	tpp2
SPAC4D7.02c	chr1	5353695	5353697	-	1.15	3.42	0.026	TOP	glycerophosphoryl diester phosphodiesterase (predicted)
SPAC4D7.06c	chr1	5361109	5361112	-	2.63	0.11	0.017	TOP	siroheme synthase (predicted)
SPAC4D7.13	chr1	5374947	5374953	+	2.32	0.99	0.0028	TOP	U1 snRNP-associated protein Usp104	usp104
SPAC3G6.05	chr1	5388231	5388233	+	-1.41	3.72	0.0022	TOP	Mpv17/PMP22 family protein 1 (predicted)
SPAC3G6.05	chr1	5388231	5388413	+	-1.13	6.26	0.00057	BOTTOM	Mpv17/PMP22 family protein 1 (predicted)
SPAC3G6.05	chr1	5388235	5388241	+	-1.56	6.25	0.00012	TOP	Mpv17/PMP22 family protein 1 (predicted)
SPAC3G6.07	chr1	5392218	5392226	+	-1.32	2.14	0.002	BOTTOM	dubious
SPAC3G6.07	chr1	5392223	5392226	+	-1.29	2.67	0.022	TOP	dubious
SPAC3G6.08	chr1	5393791	5393799	+	1.81	1.2	0.016	TOP	mitochondrial sulfhydryl oxidase (predicted)	erv1
SPAC3G6.09c	chr1	5397346	5397349	-	-1.36	1.45	0.046	TOP	trehalose-phosphate synthase Tps2 (predicted)	tps2
SPAC3G6.11	chr1	5398302	5398324	+	-1.98	0.49	0.00073	BOTTOM	ATP-dependent DNA helicase Chl1 (predicted)	chl1
SPAC29B12.03	chr1	5411959	5411961	+	-5.77	-1.33	0.0089	TOP	ribonucleotide reductase (RNR) inhibitor	spd1
SPAC29B12.04	chr1	5414591	5414594	+	3.26	0.14	0.00089	TOP	pyridoxine biosynthesis protein	snz1
SPAC29B12.04	chr1	5414945	5414947	+	1.15	7.61	0.025	TOP	pyridoxine biosynthesis protein	snz1
SPAC29B12.10c	chr1	5434775	5434783	-	-1.41	3.72	0.0074	TOP	glutathione transporter Pgt1	pgt1
SPAC29B12.10c	chr1	5434775	5434870	-	-1.39	5.4	8.7e-06	BOTTOM	glutathione transporter Pgt1	pgt1
SPAC29B12.10c	chr1	5434848	5434851	-	-2.02	4.27	2e-06	TOP	glutathione transporter Pgt1	pgt1
SPAC29B12.13	chr1	5439002	5439004	+	1.63	3.36	0.00075	TOP	S-(hydroxymethyl)glutathione synthase activity (predicted)
SPAC29B12.13	chr1	5439006	5439011	+	1	6.86	0.033	TOP	S-(hydroxymethyl)glutathione synthase activity (predicted)
SPAC29B12.13	chr1	5439023	5439025	+	1.15	3.2	0.035	TOP	S-(hydroxymethyl)glutathione synthase activity (predicted)
SPAC29B12.14c	chr1	5442456	5442461	-	-1.76	0.6	0.023	TOP	purine transporter (predicted)
SPAC29B12.14c	chr1	5443488	5443492	-	-1.83	-0.83	0.034	BOTTOM	purine transporter (predicted)
SPAC1039.01	chr1	5444794	5444856	+	-3.03	2.9	1.6e-10	BOTTOM	amino acid permease (predicted)
SPAC1039.01	chr1	5444850	5444854	+	-3.66	3.09	1.4e-08	TOP	amino acid permease (predicted)
SPAC1039.05c	chr1	5459388	5459390	-	2.82	-0.26	0.034	TOP	transcription factor, zf-fungal binuclear cluster type Klf1	klf1
SPAC1039.07c	chr1	5463859	5463898	-	-1.2	1.86	0.0058	BOTTOM	aminotransferase class-III, unknown specificity
SPAC1039.07c	chr1	5463877	5463880	-	-1.66	1.02	0.018	TOP	aminotransferase class-III, unknown specificity
SPAC1039.08	chr1	5463972	5464044	+	-1.45	2.52	8.4e-05	BOTTOM	serine acetyltransferase (predicted)
SPAC1039.08	chr1	5464041	5464044	+	-2.14	1.33	0.00066	TOP	serine acetyltransferase (predicted)
SPAC1039.10	chr1	5470799	5470869	+	-5.49	8.01	3e-57	BOTTOM	homologous Pmf1 factor 1, isoleucine biosynthesis protein (predicted)	mmf2/hpm1
SPAC1039.10	chr1	5470862	5470864	+	-5.65	8.32	3.1e-41	TOP	homologous Pmf1 factor 1, isoleucine biosynthesis protein (predicted)	mmf2/hpm1
SPAC1039.11c	chr1	5474942	5474948	-	2.87	-0.36	0.0033	BOTTOM	alpha-glucosidase (predicted)
SPAC1039.11c	chr1	5474945	5474948	-	3.26	0.14	0.01	TOP	alpha-glucosidase (predicted)
SPAC922.07c	chr1	5488755	5488759	-	1.86	2.85	0.00019	TOP	aldehyde dehydrogenase (predicted)
SPAC869.11	chr1	5491437	5491520	-	1.33	6.08	8e-05	BOTTOM	cationic amino acid transporter Cat1	cat1
SPAC869.11	chr1	5491459	5491463	-	2.09	2.38	0.00027	TOP	cationic amino acid transporter Cat1	cat1
SPAC869.11	chr1	5491475	5491477	-	1.07	4.9	0.031	TOP	cationic amino acid transporter Cat1	cat1
SPAC869.10c	chr1	5493082	5493169	+	-2.01	6.76	6.7e-11	BOTTOM	proline specific plasma membrane permease Put4 (predicted)	put4
SPAC869.10c	chr1	5493162	5493166	+	-2.14	7.36	3e-08	TOP	proline specific plasma membrane permease Put4 (predicted)	put4
SPAC869.10c	chr1	5493544	5493554	+	2.58	-0.61	0.018	BOTTOM	proline specific plasma membrane permease Put4 (predicted)	put4
SPAC869.05c	chr1	5505778	5505787	+	1.52	1.4	0.043	TOP	sulfate transporter (predicted)
SPAC869.05c	chr1	5505778	5505798	+	1.62	1.14	0.0014	BOTTOM	sulfate transporter (predicted)
SPAC869.02c	chr1	5517816	5517960	+	4.25	8.95	3.1e-39	BOTTOM	nitric oxide dioxygenase (predicted)
SPAC869.02c	chr1	5517901	5517903	+	2.39	3.28	4.6e-07	TOP	nitric oxide dioxygenase (predicted)
SPAC869.02c	chr1	5517948	5517950	+	4.92	9.08	2.3e-34	TOP	nitric oxide dioxygenase (predicted)
SPAC869.02c	chr1	5517971	5517974	+	2.57	0.06	0.023	TOP	nitric oxide dioxygenase (predicted)
SPAC869.02c	chr1	5518069	5518072	+	2.2	0.87	0.021	TOP	nitric oxide dioxygenase (predicted)
SPAC869.02c	chr1	5518100	5518109	+	2.04	2.12	7.7e-07	BOTTOM	nitric oxide dioxygenase (predicted)
SPAC869.02c	chr1	5518200	5518206	+	1.65	1.72	0.00033	BOTTOM	nitric oxide dioxygenase (predicted)
SPAC869.02c	chr1	5518201	5518206	+	1.64	2.33	0.0048	TOP	nitric oxide dioxygenase (predicted)
SPAC186.01	chr1	5527477	5527494	+	1.38	3.53	0.00055	BOTTOM	cell surface glycoprotein (predicted), DIPSY family
SPAC186.01	chr1	5527478	5527482	+	1.35	4.11	0.011	TOP	cell surface glycoprotein (predicted), DIPSY family
SPAC186.04c	chr1	5539436	5539520	-	3.64	1.28	1.5e-10	BOTTOM	N-terminal of transmembrane channel, truncated
SPAC186.04c	chr1	5539497	5539502	-	2.59	0.46	0.0032	TOP	N-terminal of transmembrane channel, truncated
SPAC186.05c	chr1	5540879	5540881	-	5.13	-1.5	0.048	TOP	human TMEM165 homolog
SPAC186.05c	chr1	5541260	5541274	-	6.25	3.48	1.6e-35	BOTTOM	human TMEM165 homolog
SPAC186.05c	chr1	5541260	5541264	-	6.83	2.66	1.6e-18	TOP	human TMEM165 homolog
SPAC186.05c	chr1	5541271	5541274	-	7.17	0.49	9.4e-06	TOP	human TMEM165 homolog
SPAC186.05c	chr1	5541362	5541366	-	6.37	-0.27	0.00025	TOP	human TMEM165 homolog
SPAC186.05c	chr1	5541395	5541413	-	6.16	2.2	5.9e-23	BOTTOM	human TMEM165 homolog
SPAC186.05c	chr1	5541405	5541407	-	6.14	2	2.1e-13	TOP	human TMEM165 homolog
SPAC186.05c	chr1	5541469	5541482	-	5.72	4.58	1.7e-44	BOTTOM	human TMEM165 homolog
SPAC186.05c	chr1	5541480	5541482	-	5.7	5.05	1.3e-30	TOP	human TMEM165 homolog
SPAC186.05c	chr1	5541514	5541517	-	5.26	-1.37	0.032	TOP	human TMEM165 homolog
SPAC186.06	chr1	5541913	5542042	+	6.41	3.33	1.7e-34	BOTTOM	ER unfolded protein response protein (predicted)
SPAC186.06	chr1	5541968	5541974	+	4.06	1.4	2.4e-07	TOP	ER unfolded protein response protein (predicted)
SPAC186.06	chr1	5542029	5542031	+	9.39	2.65	9.1e-20	TOP	ER unfolded protein response protein (predicted)
SPAC186.06	chr1	5542036	5542038	+	7.45	0.79	2.1e-07	TOP	ER unfolded protein response protein (predicted)
SPAC186.06	chr1	5542152	5542171	+	3.41	-0.59	0.043	TOP	ER unfolded protein response protein (predicted)
SPAC186.07c	chr1	5545773	5545807	-	5.7	-0.94	0.0089	TOP	hydroxyacid dehydrogenase (predicted)
SPAC750.01	chr1	5555618	5555636	+	3.62	0.33	7.3e-07	BOTTOM	aldo/keto reductase family protein
SPAC750.01	chr1	5555668	5555698	+	7.6	6.93	9.2e-76	BOTTOM	aldo/keto reductase family protein
SPAC750.01	chr1	5555672	5555674	+	7.51	7.46	9.8e-54	TOP	aldo/keto reductase family protein
SPAC750.01	chr1	5555686	5555689	+	6.66	2.49	3.4e-17	TOP	aldo/keto reductase family protein
SPAC750.01	chr1	5555694	5555698	+	6.99	0.34	2.6e-05	TOP	aldo/keto reductase family protein
SPBC1348.12	chr2	35091	35145	+	1.9	2.77	3.3e-07	BOTTOM	transcription factor (predicted)
SPBC1348.12	chr2	35091	35115	+	2	3.25	2.5e-05	TOP	transcription factor (predicted)
SPBPB21E7.11	chr2	63007	63015	-	1.55	1.53	0.001	BOTTOM	sequence orphan
SPBPB21E7.11	chr2	63008	63015	-	1.53	2.19	0.01	TOP	sequence orphan
SPBPB21E7.04c	chr2	65546	65552	-	6.16	6	7e-37	TOP	human COMT ortholog 2
SPBPB21E7.04c	chr2	65546	65554	-	6.44	6.62	3.8e-60	BOTTOM	human COMT ortholog 2
SPBPB21E7.07	chr2	70128	70142	+	2.12	8.13	1.4e-11	BOTTOM	enhancer of RNA-mediated gene silencing	aes1
SPBPB21E7.07	chr2	70130	70133	+	2.11	8.77	8.5e-08	TOP	enhancer of RNA-mediated gene silencing	aes1
SPBPB21E7.07	chr2	70145	70149	+	3.27	0.69	0.0004	TOP	enhancer of RNA-mediated gene silencing	aes1
SPBPB10D8.01	chr2	80527	80580	+	-1.37	1.55	0.04	TOP	cysteine transporter (predicted)
SPBPB10D8.01	chr2	80922	81018	+	-3.89	3.94	8.7e-26	BOTTOM	cysteine transporter (predicted)
SPBPB10D8.01	chr2	80922	80927	+	-2.63	2.19	4.1e-06	TOP	cysteine transporter (predicted)
SPBPB10D8.01	chr2	80961	80967	+	-3.73	2.57	5.7e-12	TOP	cysteine transporter (predicted)
SPBPB10D8.01	chr2	81016	81018	+	-5.11	3.28	1.6e-20	TOP	cysteine transporter (predicted)
SPBPB10D8.02c	chr2	85516	85536	-	-2.43	2.82	3.1e-07	TOP	arylsulfatase (predicted)
SPBC359.05	chr2	122115	122120	+	2.25	0.46	0.019	TOP	ABC transporter Abc3, unknown specificity	abc3
SPBC359.05	chr2	122592	122692	+	1.92	5.19	4.9e-10	BOTTOM	ABC transporter Abc3, unknown specificity	abc3
SPBC359.05	chr2	122595	122597	+	1.96	2.67	0.00016	TOP	ABC transporter Abc3, unknown specificity	abc3
SPBC359.05	chr2	122639	122641	+	2.01	3.68	1.1e-05	TOP	ABC transporter Abc3, unknown specificity	abc3
SPBC359.05	chr2	122670	122675	+	2.7	3.01	5.8e-08	TOP	ABC transporter Abc3, unknown specificity	abc3
SPBC359.05	chr2	122689	122692	+	1.72	1.97	0.0093	TOP	ABC transporter Abc3, unknown specificity	abc3
SPBC359.06	chr2	128234	128302	+	1.42	1.98	0.03	TOP	adducin	mug14
SPBC359.06	chr2	128623	128625	+	3.48	0.35	0.00059	TOP	adducin	mug14
SPBC359.06	chr2	128711	128718	+	1.98	3.03	0.00011	TOP	adducin	mug14
SPBC359.06	chr2	128711	128718	+	1.98	2.37	9.3e-07	BOTTOM	adducin	mug14
SPBC1683.02	chr2	137032	137034	+	-1.9	0.93	0.008	TOP	adenine/adenosine deaminase family (predicted)
SPBC1683.03c	chr2	140236	140338	-	1.28	5.76	0.00017	BOTTOM	membrane transporter (predicted)
SPBC1683.03c	chr2	140258	140260	-	1.72	5.19	0.00011	TOP	membrane transporter (predicted)
SPBC1683.04	chr2	142381	142383	+	1.18	3.19	0.032	TOP	glycosyl hydrolase family 3 (predicted)
SPBC1683.05	chr2	148322	148324	+	2.04	0.76	0.034	TOP	uricil/uridine permese transmembrane transporter family (predicted)
SPBC1683.06c	chr2	152902	152968	-	2.19	5.25	8.1e-13	BOTTOM	uridine ribohydrolase (predicted)
SPBC1683.06c	chr2	152906	152912	-	2.36	4.41	2.1e-08	TOP	uridine ribohydrolase (predicted)
SPBC1683.06c	chr2	153073	153099	-	-1.4	1.53	0.041	TOP	uridine ribohydrolase (predicted)
SPBC1683.11c	chr2	168365	168489	-	-2.27	3.44	3.7e-11	BOTTOM	isocitrate lyase (predicted)
SPBC1683.11c	chr2	168367	168371	-	-2.57	2.41	8e-07	TOP	isocitrate lyase (predicted)
SPBC1198.07c	chr2	186745	186770	-	1.48	4.41	0.038	TOP	mannan endo-1,6-alpha-mannosidase (predicted)
SPBC1198.07c	chr2	186748	186770	-	1.5	3.72	0.0073	BOTTOM	mannan endo-1,6-alpha-mannosidase (predicted)
SPBC660.05	chr2	202276	202280	+	-1.04	8.23	0.02	TOP	WW domain containing conserved fungal protein
SPBC660.05	chr2	202276	202285	+	-1.04	7.59	0.0016	BOTTOM	WW domain containing conserved fungal protein
SPBC660.06	chr2	204447	204449	+	1.22	2.98	0.027	TOP	WW domain containing conserved fungal protein
SPBC660.09	chr2	211446	211451	+	4.47	1.78	4.5e-10	TOP	sequence orphan	mug168
SPBC660.16	chr2	230677	230680	+	-2	0.76	0.00015	BOTTOM	phosphogluconate dehydrogenase, decarboxylating
SPBC660.16	chr2	230678	230680	+	-1.9	1.21	0.0033	TOP	phosphogluconate dehydrogenase, decarboxylating
SPBC800.02	chr2	253517	253521	+	7.54	2.67	9.3e-31	BOTTOM	cell cycle transcriptional repressor Whi5 (predicted)	whi5
SPBC800.02	chr2	253519	253521	+	8.73	1.99	1.1e-13	TOP	cell cycle transcriptional repressor Whi5 (predicted)	whi5
SPBC800.04c	chr2	259988	259991	-	-2.03	10.1	0.01	TOP	60S ribosomal protein L37a (predicted)	rpl4301
SPBC800.11	chr2	275880	275933	+	-1.02	2.69	0.01	BOTTOM	inosine-uridine preferring nucleoside hydrolase (predicted)
SPBC1773.02c	chr2	284810	284847	-	1.11	5.6	0.0031	BOTTOM	thioredoxin peroxidase (predicted)
SPBC1773.04	chr2	289148	289159	+	2.17	3.72	7.6e-10	BOTTOM	methylglyoxyl reductase (NADPH-dependent) (predicted)
SPBC1773.04	chr2	289148	289150	+	3.67	1.02	6.3e-05	TOP	methylglyoxyl reductase (NADPH-dependent) (predicted)
SPBC1773.04	chr2	289151	289155	+	1.92	3.83	3.8e-05	TOP	methylglyoxyl reductase (NADPH-dependent) (predicted)
SPBC1773.04	chr2	289157	289159	+	2.29	2.09	5.1e-05	TOP	methylglyoxyl reductase (NADPH-dependent) (predicted)
SPBC1773.04	chr2	289481	289484	+	1.36	2.2	0.026	TOP	methylglyoxyl reductase (NADPH-dependent) (predicted)
SPBC1773.05c	chr2	292475	292495	-	-1.9	0.94	0.011	TOP	hexitol dehydrogenase (predicted)	tms1
SPBC1773.06c	chr2	294624	294628	-	2.12	0.35	0.025	TOP	alcohol dehydrogenase (predicted)
SPBC1773.07c	chr2	297372	297377	-	-1.19	2.42	0.0023	BOTTOM	Ran GTPase binding protein Sbp1	sbp1
SPBC1773.07c	chr2	297374	297377	-	-1.16	2.57	0.039	TOP	Ran GTPase binding protein Sbp1	sbp1
SPBC1773.08c	chr2	298417	298435	-	2.56	0.88	8e-06	BOTTOM	alpha-1,2-mannosyltransferase Omh4 (predicted)	omh4
SPBC1773.13	chr2	309551	309553	+	-2.29	1.69	9.2e-05	TOP	aromatic aminotransferase (predicted)
SPBC1773.14	chr2	313255	313258	+	-1.74	3.14	0.00022	TOP	argininosuccinate lyase	arg7
SPBP26C9.03c	chr2	330323	330331	-	-1.71	4.85	7.7e-08	BOTTOM	iron/zinc ion transporter (predicted)	fet4
SPBP26C9.03c	chr2	330329	330331	-	-1.74	5.43	3.4e-05	TOP	iron/zinc ion transporter (predicted)	fet4
SPBC1271.15c	chr2	334064	334066	+	1.5	3.8	0.049	TOP	mitochondrial translation initiation factor IF-2Mt (predicted)
SPBC1271.10c	chr2	347540	347543	+	-2.33	1.65	7.7e-05	TOP	membrane transporter (predicted)
SPBC1271.10c	chr2	347560	347562	+	-1.11	4.73	0.029	TOP	membrane transporter (predicted)
SPBC1271.08c	chr2	356674	356685	+	3.2	2.48	7.2e-11	BOTTOM	sequence orphan
SPBC1271.08c	chr2	356680	356685	+	3.46	2.62	4.3e-08	TOP	sequence orphan
SPBC1271.08c	chr2	356970	356974	+	3.82	2.32	5.9e-10	TOP	sequence orphan
SPBC1271.07c	chr2	358728	358731	+	2.37	3.46	3e-07	TOP	N-acetyltransferase (predicted)
SPBC1271.07c	chr2	358728	358801	+	3.42	6.55	1.3e-26	BOTTOM	N-acetyltransferase (predicted)
SPBC1271.07c	chr2	358764	358766	+	3.42	3.4	3.6e-12	TOP	N-acetyltransferase (predicted)
SPBC1271.07c	chr2	358775	358777	+	3.83	5.43	2.6e-20	TOP	N-acetyltransferase (predicted)
SPBC1271.07c	chr2	358778	358780	+	3.39	3.99	1.7e-13	TOP	N-acetyltransferase (predicted)
SPBC1271.07c	chr2	358796	358801	+	4.15	1.48	8.6e-08	TOP	N-acetyltransferase (predicted)
SPBC1271.04c	chr2	365070	365073	+	1.89	3.41	8.1e-05	TOP	eIF-5A-deoxyhypusine synthase (predicted)
SPBC1271.03c	chr2	367185	367187	+	1.96	2.45	0.00032	TOP	NLI interacting factor family phosphatase (predicted)
SPBC106.02c	chr2	376999	377018	-	1.15	6.84	0.00046	BOTTOM	sulfiredoxin	srx1
SPBC106.02c	chr2	377011	377013	-	1.13	4.13	0.02	TOP	sulfiredoxin	srx1
SPBC106.07c	chr2	387704	387715	-	-1.89	2.56	0.00024	TOP	N alpha-acetylation related protein Nat2 (predicted)
SPBC106.11c	chr2	400991	400994	-	-1.32	2.61	0.013	TOP	phospholipase A2, PAF family homolog	plg7
SPBC106.17c	chr2	412798	412802	-	1.47	1.61	0.035	TOP	homoserine O-acetyltransferase (predicted)	cys2
SPBC106.17c	chr2	412981	412983	-	2.16	0.39	0.018	TOP	homoserine O-acetyltransferase (predicted)	cys2
SPBC106.17c	chr2	413292	413294	-	1.9	1.49	0.012	TOP	homoserine O-acetyltransferase (predicted)	cys2
SPBC428.02c	chr2	443935	443937	-	1.08	7.39	0.015	TOP	branched chain amino acid aminotransferase Eca39	eca39
SPBC428.05c	chr2	451028	451033	-	1.03	8.66	0.021	TOP	argininosuccinate synthase (predicted)	arg12
SPBC428.07	chr2	454159	454161	+	1.84	1.81	0.0028	TOP	meiotic chromosome segregation protein Meu6	meu6
SPBC428.10	chr2	461650	461694	+	-1.33	3.83	0.0001	BOTTOM	sequence orphan
SPBC428.10	chr2	461689	461694	+	-1.25	2.28	0.029	TOP	sequence orphan
SPBC1685.05	chr2	504349	504351	+	-1.38	1.9	0.036	TOP	serine protease (predicted)
SPBC1685.11	chr2	518127	518145	+	-1.28	2.91	0.00079	BOTTOM	RecA family ATPase Rlp1	rlp1
SPBC1685.17	chr2	522740	522761	+	-4.56	2.53	2.2e-25	BOTTOM	dubious
SPBC1685.17	chr2	522740	522744	+	-4.13	1.89	4.4e-11	TOP	dubious
SPBC1685.17	chr2	522755	522757	+	-5.36	0.5	2e-08	TOP	dubious
SPBC1685.17	chr2	522941	522947	+	-8.88	1.93	8.4e-17	TOP	dubious
SPBC1685.17	chr2	523262	523264	+	-2.72	2.55	7.3e-08	TOP	dubious
SPBC1685.13	chr2	525501	525682	+	-1.44	9.13	0.00079	BOTTOM	Fhn1 plasma membrane organization protein	fhn1
SPBC1685.13	chr2	525504	525506	+	-2.13	5.04	5.5e-05	TOP	Fhn1 plasma membrane organization protein	fhn1
SPBC1685.13	chr2	525512	525515	+	-1.61	7.79	0.0034	TOP	Fhn1 plasma membrane organization protein	fhn1
SPBC1685.13	chr2	525538	525540	+	-1.64	4.92	0.0027	TOP	Fhn1 plasma membrane organization protein	fhn1
SPBC1685.13	chr2	525644	525646	+	-3.19	0.77	1.5e-05	TOP	Fhn1 plasma membrane organization protein	fhn1
SPBC1685.13	chr2	525679	525682	+	-1.97	3.25	0.00012	TOP	Fhn1 plasma membrane organization protein	fhn1
SPBC354.04	chr2	550191	550193	+	-1.22	2.53	0.036	TOP	sequence orphan
SPBC354.08c	chr2	564803	564833	-	1.43	6.85	5.8e-05	BOTTOM	DUF221 family protein
SPBC354.08c	chr2	564811	564814	-	1.43	4.67	0.0087	TOP	DUF221 family protein
SPBC354.12	chr2	578115	578117	+	-1.17	9	0.0061	TOP	glyceraldehyde 3-phosphate dehydrogenase Gpd3	gpd3
SPBC354.12	chr2	578115	578119	+	-1.16	8.33	0.00036	BOTTOM	glyceraldehyde 3-phosphate dehydrogenase Gpd3	gpd3
SPBC839.02	chr2	597294	597309	+	1.08	3.92	0.0099	BOTTOM	arrestin Aly1 related, implicated in endocytosis
SPBC839.13c	chr2	623637	623643	-	-1.02	3.81	0.028	BOTTOM	60S ribosomal protein L13/L16 (predicted)	rpl1601
SPBC839.15c	chr2	627522	627525	-	-1	12.52	0.026	TOP	translation elongation factor EF-1 alpha Ef1a-c	ef1a-c
SPBC839.16	chr2	628007	628009	+	1.82	2.9	0.00087	TOP	C1-5,6,7,8-tetrahydrofolate (THF) synthase, trifunctional enzyme
SPBC947.07	chr2	662322	662399	-	-6.59	5.18	1.4e-58	BOTTOM	ribosome biogenesis protein Rrp14-C (predicted)
SPBC947.07	chr2	662328	662331	-	-6.47	1.65	1.2e-14	TOP	ribosome biogenesis protein Rrp14-C (predicted)
SPBC947.07	chr2	662345	662348	-	-4.33	0.87	1.1e-08	TOP	ribosome biogenesis protein Rrp14-C (predicted)
SPBC947.07	chr2	662356	662359	-	-8.33	1.37	8.3e-13	TOP	ribosome biogenesis protein Rrp14-C (predicted)
SPBC947.07	chr2	662380	662382	-	-4.96	0.08	2e-06	TOP	ribosome biogenesis protein Rrp14-C (predicted)
SPBC947.07	chr2	662388	662390	-	-6.79	1.94	1.3e-12	TOP	ribosome biogenesis protein Rrp14-C (predicted)
SPBC947.07	chr2	662397	662399	-	-7.81	0.79	9.9e-10	TOP	ribosome biogenesis protein Rrp14-C (predicted)
SPBC947.06c	chr2	662740	662757	+	1.29	2.5	0.0013	BOTTOM	spermidine family transporter (predicted)
SPBC947.06c	chr2	662806	662854	+	-2.86	5.87	1.1e-19	BOTTOM	spermidine family transporter (predicted)
SPBC947.06c	chr2	662812	662816	+	-2.87	6.25	1.5e-13	TOP	spermidine family transporter (predicted)
SPBC947.06c	chr2	662819	662821	+	-2.43	2.72	9.4e-07	TOP	spermidine family transporter (predicted)
SPBC947.06c	chr2	662825	662827	+	-3.56	0.14	0.00093	TOP	spermidine family transporter (predicted)
SPBC947.05c	chr2	666725	666727	+	2.86	0.28	0.02	TOP	ferric-chelate reductase Frp2 (predicted)	frp2
SPBC947.05c	chr2	666730	666736	+	3.02	2.22	1.2e-06	TOP	ferric-chelate reductase Frp2 (predicted)	frp2
SPBC947.05c	chr2	666748	666750	+	8.58	1.87	8.5e-14	TOP	ferric-chelate reductase Frp2 (predicted)	frp2
SPBC947.04	chr2	672761	672944	-	-1.99	6.86	6.9e-11	BOTTOM	cell surface glycoprotein (predicted), DIPSY family
SPBC947.01	chr2	682223	682226	-	-1.44	1.76	0.024	TOP	ATP-dependent microtubule severing protein (predicted)	alf1
SPBC947.01	chr2	682223	682226	-	-1.43	1.07	0.0052	BOTTOM	ATP-dependent microtubule severing protein (predicted)	alf1
SPBPJ4664.02	chr2	687277	687300	+	2.55	3.98	9.2e-14	BOTTOM	cell surface glycoprotein (predicted)
SPBPJ4664.02	chr2	687279	687283	+	2.75	2.93	1.3e-07	TOP	cell surface glycoprotein (predicted)
SPBPJ4664.02	chr2	687296	687300	+	2.29	3.81	2.6e-07	TOP	cell surface glycoprotein (predicted)
SPBPJ4664.02	chr2	688519	688522	+	1.6	1.77	0.012	TOP	cell surface glycoprotein (predicted)
SPBC119.02	chr2	715324	715328	+	1.25	3.39	0.013	TOP	ubiquitin conjugating enzyme Ubc4	ubc4
SPBC119.03	chr2	717923	717933	+	1.72	5.37	1.4e-06	BOTTOM	human COMT catechol O-methyltransferase homolog 1
SPBC119.03	chr2	717925	717927	+	1.75	5.74	0.00036	TOP	human COMT catechol O-methyltransferase homolog 1
SPBC119.05c	chr2	721731	721741	-	1.42	3.19	0.0001	BOTTOM	Wiskott-Aldrich syndrome homolog binding protein Lsb1 (predicted)
SPBC119.05c	chr2	721739	721741	-	1.95	2.92	8.1e-05	TOP	Wiskott-Aldrich syndrome homolog binding protein Lsb1 (predicted)
SPBC119.05c	chr2	721909	721911	-	2.22	-0.27	0.045	TOP	Wiskott-Aldrich syndrome homolog binding protein Lsb1 (predicted)
SPBC119.05c	chr2	721909	721913	-	2.48	0.44	0.00018	BOTTOM	Wiskott-Aldrich syndrome homolog binding protein Lsb1 (predicted)
SPBC119.05c	chr2	722441	722470	-	2.03	6.15	1.9e-10	BOTTOM	Wiskott-Aldrich syndrome homolog binding protein Lsb1 (predicted)
SPBC119.05c	chr2	722447	722455	-	1.12	4.4	0.026	TOP	Wiskott-Aldrich syndrome homolog binding protein Lsb1 (predicted)
SPBC119.05c	chr2	722468	722470	-	3.99	2.46	1.2e-11	TOP	Wiskott-Aldrich syndrome homolog binding protein Lsb1 (predicted)
SPBC119.11c	chr2	738824	738827	-	1.5	3.06	0.0039	TOP	double-strand-specific ribonuclease Pac1	pac1
SPBC119.11c	chr2	738837	738839	-	3.05	-0.92	0.049	TOP	double-strand-specific ribonuclease Pac1	pac1
SPBC530.10c	chr2	813713	813738	-	1.54	0.31	0.028	BOTTOM	mitochondrial adenine nucleotide carrier Anc1	anc1
SPBC530.11c	chr2	819527	819530	-	-1.37	1.48	0.039	TOP	transcription factor, zf-fungal binuclear cluster type (predicted)
SPBC530.13	chr2	824307	824309	+	-1.39	2.02	0.026	TOP	Lsk1 associated cyclin	lsc1
SPBC530.15c	chr2	831955	832009	-	-6.99	3.33	1.6e-42	BOTTOM	spermidine family transporter (predicted)
SPBC530.15c	chr2	831956	831961	-	-8.33	1.33	1.7e-12	TOP	spermidine family transporter (predicted)
SPBC530.15c	chr2	832000	832002	-	-5.58	0.72	5.4e-09	TOP	spermidine family transporter (predicted)
SPBC36.02c	chr2	840599	840629	-	-1.89	5.43	5e-09	BOTTOM	spermidine family transporter (predicted)
SPBC713.06	chr2	877348	877364	+	-1.19	2.88	0.0016	BOTTOM	DNA ligase (predicted)	adl1
SPBC713.06	chr2	877359	877361	+	-1.49	2.09	0.0097	TOP	DNA ligase (predicted)	adl1
SPBC713.12	chr2	892371	892374	+	1.3	2.11	0.045	TOP	squalene monooxygenase Erg1 (predicted)	erg1
SPBC216.04c	chr2	904351	904379	-	3.85	1.23	1e-10	BOTTOM	peptide-methionine (R)-S-oxide reductase MsrB	mxr2
SPBC646.06c	chr2	933685	933750	-	4.73	2.29	3.9e-20	BOTTOM	glucan endo-1,3-alpha-glucosidase Agn2	agn2
SPBP35G2.02	chr2	963317	963351	+	-1.12	4.29	0.0029	BOTTOM	proteasome interacting protein (predicted)
SPBP35G2.02	chr2	963325	963351	+	-1.25	4.79	0.012	TOP	proteasome interacting protein (predicted)
SPBP35G2.16c	chr2	964442	964446	-	-1.56	1.44	0.021	TOP	extender of the chronological lifespan protein Ecl2	ecl2
SPBC146.10	chr2	1019610	1019612	+	2.18	1.36	0.002	TOP	meiotically upregulated gene Mug57	mug57
SPBC337.04	chr2	1036991	1037005	+	-1.29	2.24	0.0015	BOTTOM	serine/threonine protein kinase Ppk27 (predicted)	ppk27
SPBC337.07c	chr2	1044087	1044090	-	-1.25	2.57	0.027	TOP	carboxypeptidase (predicted)
SPBC337.08c	chr2	1046545	1046548	-	1.54	5.63	0.046	TOP	ubiquitin	ubi4
SPBC337.16	chr2	1058645	1058664	+	3.72	2.52	1.9e-15	BOTTOM	phosphatidyl-N-methylethanolamine N-methyltransferase (predicted)	cho1
SPBC337.16	chr2	1058660	1058663	+	4.02	2.85	5.5e-12	TOP	phosphatidyl-N-methylethanolamine N-methyltransferase (predicted)	cho1
SPBC1734.05c	chr2	1070020	1070022	-	1.99	1.47	0.0063	TOP	DNAJ protein Spf31 (predicted)	spf31
SPBC1734.11	chr2	1080918	1080921	+	-1	7.82	0.046	TOP	DNAJ domain protein Mas5 (predicted)	mas5
SPBC1709.04c	chr2	1104634	1104648	-	1.66	1.78	0.022	TOP	cyclophilin family peptidyl-prolyl cis- trans isomerase Cyp3	cyp3
SPBC1709.12	chr2	1122791	1122794	+	1.32	2.76	0.016	TOP	GTPase binding protein Rid1 (predicted)	rid1
SPBC1709.12	chr2	1122797	1122800	+	1.04	4.21	0.041	TOP	GTPase binding protein Rid1 (predicted)	rid1
SPBC1709.13c	chr2	1126196	1126325	-	-1	5.7	0.0024	BOTTOM	ribosomal lysine methyltransferase Set10	set10
SPBC1709.16c	chr2	1132141	1132145	-	1.45	2.31	0.018	TOP	aromatic ring-opening dioxygenase (predicted)
SPBC409.03	chr2	1137968	1137979	+	-5.75	2.35	3.3e-18	TOP	Swi5 protein	swi5
SPBC409.05	chr2	1140110	1140112	+	1.34	2.96	0.011	TOP	SCF ubiquitin ligase complex subunit Skp1	skp1
SPBC409.13	chr2	1165312	1165314	+	3.56	0.42	0.00043	TOP	6,7-dimethyl-8-ribityllumazine synthase (predicted)
SPBC409.13	chr2	1165434	1165436	+	1.17	4.85	0.012	TOP	6,7-dimethyl-8-ribityllumazine synthase (predicted)
SPBC409.17c	chr2	1170261	1170266	-	-1.2	2.8	0.033	TOP	DUF1769 family protein
SPBC725.01	chr2	1200600	1200603	+	1.11	7.72	0.014	TOP	aspartate aminotransferase (predicted)
SPBC725.10	chr2	1223783	1223792	+	4.68	0.61	1.4e-05	TOP	tspO homolog/ peripheral benzodiazepine receptor homolog, involved in the transport cytoplas/mitochondrial of haem (predicted)
SPBC725.10	chr2	1224610	1224612	+	-2.93	-0.98	0.025	TOP	tspO homolog/ peripheral benzodiazepine receptor homolog, involved in the transport cytoplas/mitochondrial of haem (predicted)
SPBC725.10	chr2	1225423	1225425	+	-2.3	0.22	0.0054	TOP	tspO homolog/ peripheral benzodiazepine receptor homolog, involved in the transport cytoplas/mitochondrial of haem (predicted)
SPBC651.02	chr2	1240132	1240134	+	1.54	2.19	0.013	TOP	bis(5'-adenosyl)-triphosphatase (predicted)
SPBC651.04	chr2	1244756	1244758	+	1.46	2.06	0.017	TOP	sequence orphan
SPBC31A8.01c	chr2	1264054	1264056	-	2.05	5.12	0.0039	TOP	reticulon-like protein Rtn1	rtn1
SPBC3D6.02	chr2	1268866	1268869	+	-1.96	0.82	0.032	TOP	But2 family protein But2	but2
SPBC30B4.09	chr2	1297539	1297557	-	-1.07	9.32	0.0014	BOTTOM	dubious
SPBC30B4.09	chr2	1297553	1297556	-	-1.08	9.43	0.015	TOP	dubious
SPBC27B12.03c	chr2	1325731	1325734	-	5.13	-1.5	0.048	TOP	C-5 sterol desaturase Erg32	erg32
SPBC27B12.03c	chr2	1325748	1325751	-	1.7	5.09	0.0026	TOP	C-5 sterol desaturase Erg32	erg32
SPBC8D2.05c	chr2	1368883	1368885	-	-1.65	0.61	0.045	TOP	spindle pole body protein Sfi1	sfi1
SPBC691.03c	chr2	1427447	1427452	-	-1.12	5.63	0.012	TOP	AP-2 adaptor complex subunit Alp3 (predicted)	apl3
SPBC32H8.15	chr2	1455517	1455523	+	1.08	7	0.014	TOP	dubious
SPBC32H8.15	chr2	1455517	1455571	+	1.2	6.58	0.00019	BOTTOM	dubious
SPBC32H8.15	chr2	1455559	1455561	+	1.64	3.69	0.00074	TOP	dubious
SPBC32H8.15	chr2	1455596	1455600	+	2.11	1.55	0.0022	TOP	dubious
SPBC32H8.15	chr2	1455748	1455758	+	-1.76	4.88	1.6e-07	BOTTOM	dubious
SPBC32H8.15	chr2	1455748	1455750	+	-1.64	5.36	0.0002	TOP	dubious
SPBC32H8.12c	chr2	1477308	1477311	-	1.77	5.33	2.6e-05	TOP	actin Act1	act1
SPBC32H8.12c	chr2	1477343	1477346	-	1.1	5.04	0.021	TOP	actin Act1	act1
SPBC11B10.06	chr2	1495373	1495377	+	2.8	3.47	5.8e-09	TOP	SWIM domain containing-Srs2 interacting protein 1	sws1
SPBC11B10.07c	chr2	1497564	1497567	-	1.15	3.2	0.042	TOP	CDC50 domain protein, implicated in signal transduction (predicted)	ivn1
SPBC11B10.08	chr2	1498933	1498966	+	3.85	1.87	3.8e-09	TOP	WW domain containing conserved fungal protein
SPBC83.12	chr2	1531835	1531838	+	1.44	2.76	0.0074	TOP	sequence orphan
SPBC27.08c	chr2	1573439	1573441	-	-1.64	3.4	0.0011	TOP	sulfate adenylyltransferase	sua1
SPBC28F2.02	chr2	1573660	1573698	+	-1.36	2.93	0.00023	BOTTOM	mRNA export protein Mep33	mep33
SPBC28F2.02	chr2	1573660	1573662	+	-1.28	1.92	0.04	TOP	mRNA export protein Mep33	mep33
SPBC28F2.02	chr2	1573682	1573687	+	-1.31	2.56	0.021	TOP	mRNA export protein Mep33	mep33
SPBC28F2.02	chr2	1573693	1573695	+	-2.3	0.22	0.011	TOP	mRNA export protein Mep33	mep33
SPBC28F2.02	chr2	1573734	1573741	+	-2.19	1.42	1.1e-06	BOTTOM	mRNA export protein Mep33	mep33
SPBC28F2.02	chr2	1573734	1573736	+	-2.13	1.55	0.00046	TOP	mRNA export protein Mep33	mep33
SPBC28F2.06c	chr2	1581045	1581059	-	4.34	1.38	2.1e-13	BOTTOM	Mdm10/Mdm12/Mmm1 complex subunit Mdm12	mdm12
SPBC28F2.06c	chr2	1581050	1581054	-	3.64	0.49	0.0003	TOP	Mdm10/Mdm12/Mmm1 complex subunit Mdm12	mdm12
SPBC21B10.08c	chr2	1655849	1655852	+	2.43	1.26	0.00044	TOP	sequence orphan
SPBC21B10.08c	chr2	1656537	1656539	+	-2.18	0.29	0.043	TOP	sequence orphan
SPBC21B10.07	chr2	1658587	1658589	-	3.41	-0.59	0.015	TOP	glycosyl hydrolase family 16 (predicted)
SPBC21B10.07	chr2	1658953	1659086	-	1.15	7.38	0.0013	BOTTOM	glycosyl hydrolase family 16 (predicted)
SPBC21B10.07	chr2	1658953	1658956	-	2.26	2.95	1.1e-05	TOP	glycosyl hydrolase family 16 (predicted)
SPBC21B10.04c	chr2	1664492	1664494	+	-1.38	6.97	0.00088	TOP	GTPase regulator Nrf1	nrf1
SPBC21B10.04c	chr2	1664576	1664578	+	1.29	2.18	0.036	TOP	GTPase regulator Nrf1	nrf1
SPBC21B10.04c	chr2	1664828	1664831	+	-1.59	0.65	0.0042	BOTTOM	GTPase regulator Nrf1	nrf1
SPBC21B10.04c	chr2	1664829	1664831	+	-1.54	1.15	0.03	TOP	GTPase regulator Nrf1	nrf1
SPBC21B10.03c	chr2	1666982	1666984	+	1.54	1.5	0.034	TOP	ataxin-2 homolog	ath1
SPBC21B10.02	chr2	1670155	1670159	-	2.37	1.02	0.00086	TOP	sequence orphan
SPBC19C2.02	chr2	1674021	1674043	+	-1.18	4.19	0.0011	BOTTOM	tRNA methyltransferase	pmt1
SPBC19C2.02	chr2	1674024	1674028	+	-1.29	4.51	0.0077	TOP	tRNA methyltransferase	pmt1
SPBC19C2.04c	chr2	1678237	1678304	-	-1.33	3.68	0.016	TOP	ubiquitin C-terminal hydrolase Ubp11	ubp11
SPBC19C2.04c	chr2	1678237	1678245	-	-1.33	1.43	0.014	BOTTOM	ubiquitin C-terminal hydrolase Ubp11	ubp11
SPBC19C2.04c	chr2	1678604	1678606	-	-1.73	3.77	0.0001	TOP	ubiquitin C-terminal hydrolase Ubp11	ubp11
SPBC19C2.04c	chr2	1678604	1678615	-	-1.26	4.14	0.00031	BOTTOM	ubiquitin C-terminal hydrolase Ubp11	ubp11
SPBC19C2.05	chr2	1680810	1680813	+	1.53	3.52	0.016	TOP	serine/threonine protein kinase Ran1	ran1
SPBC19C2.05	chr2	1680848	1680851	+	1.48	2.63	0.026	TOP	serine/threonine protein kinase Ran1	ran1
SPBC19C2.05	chr2	1680848	1680851	+	1.48	1.97	0.0045	BOTTOM	serine/threonine protein kinase Ran1	ran1
SPBC2F12.11c	chr2	1717688	1717709	+	1.06	5.4	0.004	BOTTOM	transcriptional activator, MBF subunit Rep2	rep2
SPBC18H10.14	chr2	1794027	1794029	+	-1.19	4.4	0.049	TOP	40S ribosomal protein S16 (predicted)	rps1601
SPBC18H10.15	chr2	1794981	1794983	+	-1.59	1.62	0.014	TOP	serine/threonine protein kinase cdk11	cdk11
SPBC18H10.16	chr2	1796966	1796968	+	-1.5	1	0.041	TOP	arginine transporter Can1	can1
SPBC18H10.19	chr2	1806195	1806197	+	1.76	1.01	0.021	TOP	autophagy specific phophatidylinositol 3-kinase complex subunit Atg14 (predicted)	atg14
SPBC9B6.03	chr2	1817440	1817449	+	1.49	6.02	0.041	BOTTOM	zf-FYVE type zinc finger protein
SPBC9B6.11c	chr2	1834619	1834635	-	4.03	2.03	1.1e-15	BOTTOM	CCR4/nocturin family endoribonuclease (predicted)
SPBC9B6.11c	chr2	1834628	1834631	-	4.51	0.45	6.7e-05	TOP	CCR4/nocturin family endoribonuclease (predicted)
SPBC3H7.15	chr2	1856901	1856903	-	-1.36	4	0.019	TOP	serine/threonine protein kinase Hhp1	hhp1
SPBC3H7.18	chr2	1864452	1864476	+	-1.07	3.8	0.0061	BOTTOM	sequence orphan	tam8
SPBC3H7.06c	chr2	1871829	1871832	+	1.24	4.75	0.0087	TOP	F-box protein Pof9	pof9
SPBC3H7.05c	chr2	1873595	1873605	+	-1.25	2.91	0.00068	BOTTOM	mitochondrial Membrane Bound O-Acyl Transferase (MBOAT) family
SPBC3H7.05c	chr2	1873595	1873598	+	-1.15	3.21	0.03	TOP	mitochondrial Membrane Bound O-Acyl Transferase (MBOAT) family
SPBC3H7.05c	chr2	1873728	1873737	+	-2.81	1.76	1.2e-10	BOTTOM	mitochondrial Membrane Bound O-Acyl Transferase (MBOAT) family
SPBC3H7.05c	chr2	1873733	1873735	+	-2.76	1.81	1.8e-06	TOP	mitochondrial Membrane Bound O-Acyl Transferase (MBOAT) family
SPBC16E9.01c	chr2	1916887	1916889	-	1.05	4.32	0.031	TOP	CCAAT-binding factor complex subunit Php4	php4
SPBC16E9.01c	chr2	1916892	1916894	-	1.38	3.68	0.005	TOP	CCAAT-binding factor complex subunit Php4	php4
SPBC16E9.13	chr2	1941925	1941933	+	1.13	2.21	0.015	BOTTOM	serine/threonine protein kinase Ksp1 (predicted)	ksp1
SPBC16E9.13	chr2	1941925	1941927	+	1.43	2.42	0.015	TOP	serine/threonine protein kinase Ksp1 (predicted)	ksp1
SPBC16E9.16c	chr2	1949897	1949940	-	-2.57	1.23	4.5e-08	BOTTOM	Lsd90 protein	lsd90
SPBC16E9.16c	chr2	1949936	1949938	-	-2.72	-0.64	0.019	TOP	Lsd90 protein	lsd90
SPBC16E9.16c	chr2	1951142	1951151	-	-2.94	5.42	3.6e-13	BOTTOM	Lsd90 protein	lsd90
SPBC16E9.16c	chr2	1951146	1951149	-	-3.32	3.85	2.5e-10	TOP	Lsd90 protein	lsd90
SPBC1E8.04	chr2	1970722	1970726	+	1.35	2.21	0.049	TOP	retrotransposable element/transposon Tf2-type	Tf2-10
SPBC1E8.04	chr2	1971077	1971080	+	1.01	3.26	0.016	BOTTOM	retrotransposable element/transposon Tf2-type	Tf2-10
SPBC1E8.04	chr2	1971145	1971149	+	1.12	3.44	0.045	TOP	retrotransposable element/transposon Tf2-type	Tf2-10
SPBC1A4.05	chr2	1984443	1984470	+	-1.17	5.43	0.00038	BOTTOM	Blt1	blt1
SPBC1A4.05	chr2	1984464	1984469	+	-1.22	5.73	0.0059	TOP	Blt1	blt1
SPBP23A10.09	chr2	2015351	2015364	+	-1.08	3.98	0.0019	BOTTOM	GINS complex subunit Psf1	psf1
SPBP23A10.09	chr2	2015360	2015364	+	-1.13	4.25	0.019	TOP	GINS complex subunit Psf1	psf1
SPBP23A10.11c	chr2	2020824	2020884	-	5.53	4.28	3.3e-37	BOTTOM	circularly permuted 1,3-beta-glucanase (predicted)
SPBP23A10.11c	chr2	2020855	2020867	-	6.08	3.97	1.1e-24	TOP	circularly permuted 1,3-beta-glucanase (predicted)
SPBP23A10.11c	chr2	2021155	2021182	-	1.46	5.18	0.032	BOTTOM	circularly permuted 1,3-beta-glucanase (predicted)
SPBP23A10.11c	chr2	2021155	2021157	-	1.76	2.9	0.0076	TOP	circularly permuted 1,3-beta-glucanase (predicted)
SPBP23A10.11c	chr2	2021183	2021185	-	2.23	0.92	0.011	TOP	circularly permuted 1,3-beta-glucanase (predicted)
SPBP23A10.11c	chr2	2021432	2021438	-	2.81	0.95	0.0014	TOP	circularly permuted 1,3-beta-glucanase (predicted)
SPBP23A10.12	chr2	2023708	2023726	+	1.55	3.98	4.2e-06	BOTTOM	FRG1 family protein, involved in mRNA processing (predicted)	frg1
SPBP23A10.12	chr2	2023721	2023726	+	1.56	4.31	0.00037	TOP	FRG1 family protein, involved in mRNA processing (predicted)	frg1
SPBP23A10.12	chr2	2023800	2023848	+	-1.1	4.06	0.0026	BOTTOM	FRG1 family protein, involved in mRNA processing (predicted)	frg1
SPBP23A10.12	chr2	2023817	2023819	+	-1.9	1.83	0.0074	TOP	FRG1 family protein, involved in mRNA processing (predicted)	frg1
SPBP23A10.15c	chr2	2035298	2035304	-	5.96	-0.66	0.0024	TOP	mitochondrial processing peptidase (MPP) complex beta subunit Qcr1 (predicted)	qcr1
SPBP23A10.16	chr2	2036089	2036092	+	1.1	3.04	0.047	TOP	TIM22 inner membrane protein import complex anchor subunit Tim18	sdh4
SPBC29A3.04	chr2	2045631	2045633	+	-1.44	2.47	0.048	TOP	60S ribosomal protein L7a/L8 (predicted)	rpl8
SPBC18E5.01	chr2	2075422	2075428	+	1.86	3.85	0.00053	TOP	cycloisomerase 2 family
SPBC18E5.03c	chr2	2080620	2080622	-	3.17	0.05	0.0019	TOP	kinetochore protein, CENP-K ortholog, Sim4	sim4
SPBC23G7.16	chr2	2100113	2100123	+	2.57	3.13	1.6e-07	TOP	vacuolar copper transporter Ctr6	ctr6
SPBC23G7.16	chr2	2100159	2100161	+	-1.23	3.36	0.021	TOP	vacuolar copper transporter Ctr6	ctr6
SPBC23G7.16	chr2	2100165	2100167	+	-1.82	5.59	2.2e-05	TOP	vacuolar copper transporter Ctr6	ctr6
SPBC23G7.16	chr2	2100187	2100193	+	-1.59	4.02	0.00041	TOP	vacuolar copper transporter Ctr6	ctr6
SPBC23G7.10c	chr2	2119534	2119549	-	-1.42	1.82	0.018	TOP	NADH-dependent flavin oxidoreductase (predicted)
SPBC23G7.13c	chr2	2125360	2125362	-	-2.5	1.97	1.5e-05	TOP	urea transporter (predicted)
SPBC1711.12	chr2	2157798	2157800	+	-1.81	3	0.00016	TOP	oxidised protein hydrolase (predicted)
SPBC17G9.06c	chr2	2180696	2180699	-	1.29	4.77	0.011	TOP	siderophore-iron biosynthesis protein (predicted)
SPBC17G9.07	chr2	2180893	2180916	+	-1.34	11.2	0.029	BOTTOM	40S ribosomal protein S24 (predicted)	rps2402
SPBC17G9.11c	chr2	2194599	2194603	-	1.17	3.69	0.02	TOP	pyruvate carboxylase Pyr1	pyr1
SPBC17G9.12c	chr2	2196329	2196381	-	-1.21	4.68	0.00026	BOTTOM	hydrolase (predicted)
SPBC17G9.12c	chr2	2196366	2196368	-	-1.66	1	0.024	TOP	hydrolase (predicted)
SPBC17G9.12c	chr2	2196370	2196372	-	-1.35	3.89	0.0035	TOP	hydrolase (predicted)
SPBC14C8.01c	chr2	2204868	2204871	-	5.26	-1.36	0.03	TOP	securin, sister chromatid separation inhibitor	cut2
SPBC15C4.06c	chr2	2253707	2253731	-	1.18	2.16	0.0088	BOTTOM	ubiquitin-protein ligase E3 (predicted)
SPBC21H7.05	chr2	2262638	2262644	+	1.7	3.12	0.00078	TOP	transcription factor TFIIIC complex subunit Sfc6	sfc6
SPBC21H7.05	chr2	2262638	2262646	+	1.79	2.61	3.1e-06	BOTTOM	transcription factor TFIIIC complex subunit Sfc6	sfc6
SPBC21H7.07c	chr2	2267397	2267471	-	-1.01	7.75	0.003	BOTTOM	imidazoleglycerol-phosphate dehydratase His5	his5
SPBC21H7.07c	chr2	2267426	2267428	-	-1.04	4.76	0.034	TOP	imidazoleglycerol-phosphate dehydratase His5	his5
SPBC16H5.15	chr2	2291354	2291356	-	1.21	3.18	0.037	TOP	conserved fungal protein
SPBC16H5.15	chr2	2291369	2291372	-	1.52	1.93	0.013	TOP	conserved fungal protein
SPBC16H5.02	chr2	2300480	2300482	-	-1.55	2.05	0.012	TOP	6-phosphofructokinase (predicted)	pfk1
SPBC12D12.01	chr2	2302785	2302788	+	-4.57	0.57	1.8e-07	TOP	spindle pole body protein Sad1	sad1
SPBC24C6.03	chr2	2322916	2322918	+	-1.49	1.88	0.017	TOP	mitochondrial proline-tRNA ligase (predicted)
SPBC24C6.03	chr2	2323244	2323246	+	2.72	0.19	0.0075	TOP	mitochondrial proline-tRNA ligase (predicted)
SPBC24C6.09c	chr2	2338247	2338250	-	-3.78	3.92	1.1e-14	TOP	phosphoketolase family protein (predicted)
SPBC24C6.09c	chr2	2338713	2338716	-	1.14	1.93	0.014	BOTTOM	phosphoketolase family protein (predicted)
SPBC19G7.05c	chr2	2357336	2357367	-	1.36	8.14	0.0076	BOTTOM	1,3-beta-glucan synthase catalytic subunit Bgs1	bgs1
SPBC19G7.05c	chr2	2357357	2357359	-	2.25	2.3	0.028	TOP	1,3-beta-glucan synthase catalytic subunit Bgs1	bgs1
SPBC19G7.05c	chr2	2357362	2357365	-	2.1	6.93	0.028	TOP	1,3-beta-glucan synthase catalytic subunit Bgs1	bgs1
SPBC19G7.06	chr2	2357552	2357558	+	1.52	2.61	7e-05	BOTTOM	MADS-box transcription factor Mbx1	mbx1
SPBC19G7.06	chr2	2357556	2357558	+	1.65	2.77	0.0015	TOP	MADS-box transcription factor Mbx1	mbx1
SPBC19G7.06	chr2	2357594	2357602	+	4.04	2.06	4.5e-10	TOP	MADS-box transcription factor Mbx1	mbx1
SPBC36B7.04	chr2	2390411	2390416	+	1.67	3.68	0.00036	TOP	tRNA dihydrouridine synthase Dus1 (predicted)
SPBC36B7.04	chr2	2390411	2390416	+	1.68	3.02	6e-06	BOTTOM	tRNA dihydrouridine synthase Dus1 (predicted)
SPBC36B7.08c	chr2	2396195	2396204	-	1.63	0.91	0.043	TOP	nucleosome assembly protein (predicted)
SPBC36B7.09	chr2	2396407	2396410	+	-1.19	2.43	0.044	TOP	eIF2 alpha kinase Gcn2	gcn2
SPBP18G5.02	chr2	2401718	2401724	+	1.24	3.12	0.019	TOP	CDP-diacylglycerol-glycerol-3-phosphate3-phosphatidyltransferase (predicted)
SPBC1921.01c	chr2	2406032	2406042	-	1.77	0.62	0.0059	BOTTOM	60S ribosomal protein L35a (predicted)	rpl35b
SPBC1921.01c	chr2	2406032	2406036	-	3.76	-0.26	0.0016	TOP	60S ribosomal protein L35a (predicted)	rpl35b
SPBC1921.04c	chr2	2412159	2412167	-	3.04	0.85	0.00044	TOP	dubious
SPBC1921.07c	chr2	2420980	2420982	-	5.6	-1.05	0.016	TOP	SAGA complex subunit Sgf29	sgf29
SPBC21D10.09c	chr2	2426371	2426376	+	1.49	2.9	6.8e-05	BOTTOM	ubiquitin-protein ligase E3 (predicted)
SPBC21D10.09c	chr2	2426371	2426373	+	1.52	3.04	0.0034	TOP	ubiquitin-protein ligase E3 (predicted)
SPBC21D10.05c	chr2	2439012	2439014	+	1.58	1.14	0.041	TOP	GTPase activating protein Ucp3 (predicted)	ucp3
SPBC12C2.12c	chr2	2446504	2446506	+	1.23	4.51	0.0073	TOP	glyoxalase I	glo1
SPBC12C2.12c	chr2	2446507	2446509	+	1.05	4.15	0.033	TOP	glyoxalase I	glo1
SPBC12C2.08	chr2	2462494	2462506	-	1.12	3.21	0.0071	BOTTOM	dynamin Dnm1	dnm1
SPBC12C2.08	chr2	2462498	2462501	-	1.37	1.83	0.038	TOP	dynamin Dnm1	dnm1
SPBC12C2.04	chr2	2470416	2470420	-	-1.55	3.15	0.0015	TOP	NAD binding dehydrogenase family protein
SPBC12C2.03c	chr2	2472415	2472420	+	3.11	3.82	5.7e-12	TOP	methionine synthase reductase (predicted)
SPBC12C2.03c	chr2	2472415	2472420	+	3.12	3.16	8.2e-17	BOTTOM	methionine synthase reductase (predicted)
SPBC12C2.03c	chr2	2472999	2473049	+	1.27	6.64	0.00015	BOTTOM	methionine synthase reductase (predicted)
SPBC12C2.03c	chr2	2473017	2473019	+	1.5	5.16	0.00043	TOP	methionine synthase reductase (predicted)
SPBC12C2.03c	chr2	2473029	2473031	+	1.14	5.23	0.018	TOP	methionine synthase reductase (predicted)
SPBC12C2.03c	chr2	2473032	2473034	+	1.15	3.52	0.027	TOP	methionine synthase reductase (predicted)
SPBC12C2.01c	chr2	2480821	2480823	+	1.85	2.14	0.0091	TOP	sequence orphan
SPBC12C2.01c	chr2	2480826	2480829	+	3.59	0.97	4.7e-05	TOP	sequence orphan
SPBC557.02c	chr2	2489034	2489036	-	1.74	0.69	0.047	TOP	conserved fungal protein
SPBC557.02c	chr2	2489044	2489046	-	1.46	2.08	0.033	TOP	conserved fungal protein
SPBC365.01	chr2	2499528	2499539	+	1.42	4.17	4.5e-05	BOTTOM	sec14 cytosolic factor family (predicted)
SPBC365.01	chr2	2499530	2499535	+	1.43	4.59	0.0023	TOP	sec14 cytosolic factor family (predicted)
SPBC365.12c	chr2	2518702	2518718	-	-1.46	7.6	0.012	BOTTOM	LEA domain protein	ish1
SPBC365.12c	chr2	2518712	2518717	-	-1.52	8.2	0.034	TOP	LEA domain protein	ish1
SPBC365.12c	chr2	2518822	2518824	-	3.11	0	0.0025	TOP	LEA domain protein	ish1
SPBC29A10.02	chr2	2536148	2536155	+	1.49	3.21	0.0044	TOP	meiotic RNA-binding protein 1	spo5
SPBC29A10.17	chr2	2573766	2573768	+	1.25	2.47	0.038	TOP	sequence orphan
SPBC29A10.16c	chr2	2575249	2575258	-	4.22	1.57	2.4e-14	BOTTOM	cytochrome b5 (predicted)
SPBC29A10.16c	chr2	2575255	2575258	-	3.79	1.15	5.3e-06	TOP	cytochrome b5 (predicted)
SPBC29A10.16c	chr2	2575486	2575488	-	-1.25	3.14	0.023	TOP	cytochrome b5 (predicted)
SPBC29A10.16c	chr2	2575506	2575510	-	-1.82	5.33	1.3e-05	TOP	cytochrome b5 (predicted)
SPBC25B2.02c	chr2	2600486	2600490	-	-4.33	-0.51	0.00028	TOP	M-factor transporter Mam1	mam1
SPBC25B2.03	chr2	2601354	2601361	+	-1.54	0.92	0.035	TOP	zf-C3HC4 type zinc finger
SPBC25B2.03	chr2	2602232	2602234	+	2.03	0.54	0.032	TOP	zf-C3HC4 type zinc finger
SPBC3E7.02c	chr2	2660979	2660997	-	-2.7	9.53	3.9e-18	BOTTOM	heat shock protein Hsp16	hsp16
SPBC3E7.02c	chr2	2660992	2660994	-	-2.71	9.79	6.2e-13	TOP	heat shock protein Hsp16	hsp16
SPBC4F6.05c	chr2	2694096	2694103	-	2.57	0.06	0.018	TOP	lectin family glycoprotein receptor (predicted)
SPBC4F6.10	chr2	2707906	2707908	+	1.84	1.98	0.0026	TOP	guanyl-nucleotide exchange factor Vps901 (predicted)	vps901
SPBC4F6.10	chr2	2707906	2707909	+	1.97	1.55	3.9e-05	BOTTOM	guanyl-nucleotide exchange factor Vps901 (predicted)	vps901
SPBC4F6.12	chr2	2712148	2712170	+	1.07	4.6	0.0021	BOTTOM	paxillin-like protein Pxl1	pxl1
SPBC4F6.12	chr2	2712165	2712167	+	1.35	4.71	0.0034	TOP	paxillin-like protein Pxl1	pxl1
SPBC4F6.17c	chr2	2725645	2725647	-	-1.81	1.27	0.012	TOP	mitochondrial heatshock protein Hsp78 (predicted)
SPBC4F6.17c	chr2	2725659	2725661	-	-1.25	6.42	0.0036	TOP	mitochondrial heatshock protein Hsp78 (predicted)
SPBC336.15	chr2	2769029	2769058	+	1.99	2.82	8.4e-07	BOTTOM	INCENP, Pic1	pic1
SPBC336.15	chr2	2769046	2769049	+	2.41	1.24	0.00061	TOP	INCENP, Pic1	pic1
SPBC336.15	chr2	2769054	2769058	+	2.42	2.3	3.3e-05	TOP	INCENP, Pic1	pic1
SPBC32F12.01c	chr2	2785979	2785982	-	3.63	-0.38	0.014	TOP	inositol phosphosphingolipid phospholipase C, Css1	css1
SPBC32F12.03c	chr2	2789587	2789589	-	-1.01	7.95	0.027	TOP	glutathione peroxidase Gpx1	gpx1
SPBC19C7.04c	chr2	2826120	2826150	-	1.18	3.68	0.0022	BOTTOM	conserved fungal protein
SPBC19C7.04c	chr2	2826664	2826676	-	1.94	7.15	1.5e-08	BOTTOM	conserved fungal protein
SPBC19C7.04c	chr2	2826670	2826673	-	1.47	3.8	0.0017	TOP	conserved fungal protein
SPBC19C7.05	chr2	2829954	2829956	+	-1.03	4.47	0.041	TOP	cell wall organization protein (predicted)
SPBC19C7.07c	chr2	2834910	2834914	-	2.63	0.49	0.003	TOP	tRNA-splicing endonuclease catalytic subunit Sen34 (predicted)	sen34
SPBC19C7.09c	chr2	2839750	2839752	-	-2.46	2.39	3.7e-06	TOP	endonuclease Uve1	uve1
SPBC19C7.12c	chr2	2847442	2847447	-	2.01	1.47	0.0066	TOP	alpha-1,2-mannosyltransferase Omh1	omh1
SPBC19C7.12c	chr2	2847442	2847447	-	2.01	0.81	0.00088	BOTTOM	alpha-1,2-mannosyltransferase Omh1	omh1
SPBC19C7.12c	chr2	2847471	2847555	-	1.19	5.94	0.011	BOTTOM	alpha-1,2-mannosyltransferase Omh1	omh1
SPBC19C7.12c	chr2	2847478	2847481	-	2.57	0.05	0.017	TOP	alpha-1,2-mannosyltransferase Omh1	omh1
SPBP4H10.12	chr2	2895726	2895729	+	1.59	3.53	0.00069	TOP	conserved protein
SPBP4H10.12	chr2	2896359	2896364	+	1.44	3.07	0.0048	TOP	conserved protein
SPBC1703.08c	chr2	2931221	2931287	-	1.3	4.01	0.00023	BOTTOM	5-formyltetrahydrofolate cyclo-ligase (predicted)
SPBC1703.08c	chr2	2931221	2931253	-	1.4	4.5	0.0027	TOP	5-formyltetrahydrofolate cyclo-ligase (predicted)
SPBC2A9.02	chr2	2949109	2949111	+	2.64	0.81	0.0019	TOP	NAD dependent epimerase/dehydratase family protein
SPBC2A9.03	chr2	2951064	2951087	+	-1.22	3.01	0.00084	BOTTOM	WD40/YVTN repeat-like
SPBC2A9.05c	chr2	2957173	2957176	-	1.24	4.18	0.0095	TOP	Golgi transport protein Tvp23 (predicted)	tvp23
SPBC2D10.05	chr2	2974883	2974885	+	-2.78	0.43	0.0005	TOP	glucan 1,3-beta-glucosidase Exg3	exg3
SPBC15D4.01c	chr2	3008169	3008172	-	5.88	-0.75	0.0024	TOP	kinesin-like protein Klp9	klp9
SPBC15D4.02	chr2	3011437	3011440	+	1.3	2.88	0.041	TOP	transcription factor, zf-fungal binuclear cluster type Gsf1	gsf1
SPBC15D4.02	chr2	3011488	3011527	+	1.34	6.36	0.00019	BOTTOM	transcription factor, zf-fungal binuclear cluster type Gsf1	gsf1
SPBC15D4.02	chr2	3011511	3011520	+	1.74	5.92	0.00013	TOP	transcription factor, zf-fungal binuclear cluster type Gsf1	gsf1
SPBC30D10.09c	chr2	3083386	3083424	+	-8.45	3.03	8.6e-41	BOTTOM	HVA22/TB2/DP1 family protein
SPBC30D10.09c	chr2	3083386	3083390	+	-6.99	-0.06	4.9e-06	TOP	HVA22/TB2/DP1 family protein
SPBC30D10.09c	chr2	3083410	3083414	+	-7.5	2.74	5.8e-23	TOP	HVA22/TB2/DP1 family protein
SPBC4C3.10c	chr2	3117101	3117121	+	1.74	2.35	0.019	TOP	20S proteasome complex subunit beta 1 Pre3 (predicted)	pre3
SPBC405.04c	chr2	3147849	3147862	-	2.01	0.69	0.0012	BOTTOM	GTPase Ypt7	ypt7
SPBC405.04c	chr2	3147857	3147862	-	6.69	0.05	0.00014	TOP	GTPase Ypt7	ypt7
SPBC405.05	chr2	3147966	3147968	+	7.27	0.61	1.5e-06	TOP	sequence orphan
SPBC609.01	chr2	3155649	3155651	+	1.57	1.35	0.039	TOP	ribonuclease II (RNB) family
SPBC609.01	chr2	3156106	3156139	+	-1.85	4.03	1.1e-08	BOTTOM	ribonuclease II (RNB) family
SPBC609.01	chr2	3156126	3156128	+	-1.98	4.02	4.1e-06	TOP	ribonuclease II (RNB) family
SPBC609.04	chr2	3166118	3166132	+	-1.18	1.73	0.014	BOTTOM	spermine family transmembrane transporter Caf5	caf5
SPBC776.05	chr2	3181969	3181978	+	1.28	3.12	0.034	TOP	membrane transporter (predicted)
SPBC776.05	chr2	3181969	3181978	+	1.28	2.45	0.0044	BOTTOM	membrane transporter (predicted)
SPBC776.12c	chr2	3199199	3199221	-	1.46	4.72	0.044	BOTTOM	Dbf4(Dfp1)-dependent protein kinase Hsk1	hsk1
SPBC776.12c	chr2	3199206	3199209	-	1.86	3.62	0.0074	TOP	Dbf4(Dfp1)-dependent protein kinase Hsk1	hsk1
SPBC776.15c	chr2	3208888	3208891	-	5.5	-1.13	0.02	TOP	dihydrolipoamide S-succinyltransferase, e2 component of oxoglutarate dehydrogenase complex Kdg2 (predicted)	kgd2
SPBC776.16	chr2	3209884	3209888	+	1.23	4.05	0.015	TOP	sequence orphan
SPBC21.05c	chr2	3222335	3222338	-	-1.16	3.41	0.025	TOP	Ras1-Scd pathway protein Ral2	ral2
SPBC21.06c	chr2	3226114	3226116	-	5.26	-1.36	0.03	TOP	serine/threonine protein kinase Cdc7	cdc7
SPBC19F8.01c	chr2	3230507	3230512	-	1.17	3.12	0.0023	BOTTOM	septin Spn7	spn7
SPBC19F8.01c	chr2	3230510	3230512	-	1.23	3.65	0.017	TOP	septin Spn7	spn7
SPBC19F8.06c	chr2	3242520	3242533	-	1.51	3.69	0.0014	TOP	amino acid permease, predicted Meu22	meu22
SPBC19F8.06c	chr2	3242520	3242533	-	1.51	3.03	3.4e-05	BOTTOM	amino acid permease, predicted Meu22	meu22
SPBC17D11.03c	chr2	3310282	3310287	-	1.28	3.63	0.01	TOP	conserved fungal protein
SPBC11C11.05	chr2	3357754	3357788	+	1.15	6.12	0.00062	BOTTOM	KRE9 family cell wall biosynthesis protein (predicted)
SPBC11C11.05	chr2	3357755	3357757	+	1.94	3.3	0.00015	TOP	KRE9 family cell wall biosynthesis protein (predicted)
SPBC11C11.06c	chr2	3359963	3359967	-	-1.61	4.25	0.00024	TOP	sequence orphan
SPBC3B8.06	chr2	3385258	3385271	-	-2.42	2.22	1.9e-09	BOTTOM	conserved fungal protein
SPBC3B8.06	chr2	3385268	3385270	-	-2.96	0.56	0.00012	TOP	conserved fungal protein
SPBC3B8.03	chr2	3393228	3393230	-	1.04	6.23	0.024	TOP	saccharopine dehydrogenase (predicted)
SPBC3B8.03	chr2	3393241	3393243	-	1.43	2.64	0.0089	TOP	saccharopine dehydrogenase (predicted)
SPBC3B8.03	chr2	3393254	3393256	-	1.6	3.62	0.0028	TOP	saccharopine dehydrogenase (predicted)
SPBC3B8.02	chr2	3396162	3396168	-	5.7	-0.92	0.0066	TOP	CCAAT-binding factor complex subunit Php5	php5
SPBC13A2.03	chr2	3403506	3403568	+	-1.06	5.35	0.0013	BOTTOM	phosphatidate cytidylyltransferase (predicted)
SPBC13A2.03	chr2	3403530	3403547	+	-1.05	5.19	0.025	TOP	phosphatidate cytidylyltransferase (predicted)
SPBC13A2.03	chr2	3403557	3403559	+	-1.31	1.82	0.043	TOP	phosphatidate cytidylyltransferase (predicted)
SPBC13A2.04c	chr2	3408352	3408382	-	-3.42	5.52	2.4e-23	BOTTOM	PTR family peptide transporter Ptr2	ptr2
SPBC13A2.04c	chr2	3408359	3408361	-	-3.46	5.97	3.6e-16	TOP	PTR family peptide transporter Ptr2	ptr2
SPBC4B4.07c	chr2	3424546	3424570	-	1.56	2.37	0.0079	TOP	U1 snRNP-associated protein Usp102	usp102
SPBC2G2.01c	chr2	3436566	3436627	-	2.88	4.75	1.1e-18	BOTTOM	pantothenate transporter Liz1	liz1
SPBC2G2.01c	chr2	3436576	3436578	-	3.46	3.12	1.2e-11	TOP	pantothenate transporter Liz1	liz1
SPBC2G2.01c	chr2	3436594	3436596	-	2.63	1.87	1.5e-05	TOP	pantothenate transporter Liz1	liz1
SPBC2G2.01c	chr2	3436623	3436627	-	2.2	1.85	0.00033	TOP	pantothenate transporter Liz1	liz1
SPBC2G2.02	chr2	3436732	3436761	+	1.41	4.75	4.1e-05	BOTTOM	inositol-polyphosphate 5-phosphatase (synaptojanin homolog 1)	syj1
SPBC2G2.02	chr2	3436741	3436744	+	1.26	2.4	0.043	TOP	inositol-polyphosphate 5-phosphatase (synaptojanin homolog 1)	syj1
SPBC2G2.02	chr2	3436753	3436757	+	1.62	4.72	0.001	TOP	inositol-polyphosphate 5-phosphatase (synaptojanin homolog 1)	syj1
SPBC2G2.01c	chr2	3437099	3437110	-	-3.27	-0.14	0.00078	TOP	pantothenate transporter Liz1	liz1
SPBC2G2.04c	chr2	3443144	3443156	-	1.98	2.91	4.5e-08	BOTTOM	YjgF family protein Mmf1	mmf1
SPBC2G2.04c	chr2	3443151	3443156	-	1.91	2.85	0.00016	TOP	YjgF family protein Mmf1	mmf1
SPBC1718.04	chr2	3475132	3475137	+	-1.78	1	0.016	TOP	glycerol-3-phosphate O-acyltransferase (predicted)
SPBC1718.07c	chr2	3487129	3487159	-	1.03	4.96	0.0088	BOTTOM	CCCH tandem zinc finger protein, human Tristetraprolin homolog Zfs1, involved in mRNA catabolism	zfs1
SPBPB7E8.01	chr2	3492209	3492211	+	-2.33	0.05	0.01	TOP	sequence orphan
SPBPB7E8.01	chr2	3492216	3492218	+	-3.79	-0.2	0.00016	TOP	sequence orphan
SPBPB7E8.02	chr2	3498445	3498451	+	-1.42	4.96	0.0008	TOP	PSP1 family protein
SPBPB7E8.02	chr2	3498910	3498936	+	-1.25	1.58	0.0066	BOTTOM	PSP1 family protein
SPBC1105.02c	chr2	3507545	3507549	-	1.49	7.74	0.0012	TOP	homocitrate synthase	lys4
SPBC1105.11c	chr2	3529179	3529235	-	-1.24	3.57	0.014	TOP	histone H3 h3.3	hht3
SPBC1105.11c	chr2	3529179	3529235	-	-1.24	2.89	0.0011	BOTTOM	histone H3 h3.3	hht3
SPBC1105.11c	chr2	3529396	3529452	-	-1	2.25	0.036	BOTTOM	histone H3 h3.3	hht3
SPBC1105.11c	chr2	3529559	3529562	-	-1.32	7.16	0.0025	TOP	histone H3 h3.3	hht3
SPBC1105.11c	chr2	3529570	3529572	-	-1.24	6.61	0.0044	TOP	histone H3 h3.3	hht3
SPBC1105.13c	chr2	3531708	3531733	-	2.34	2.35	2.6e-08	BOTTOM	sequence orphan
SPBC1105.13c	chr2	3531708	3531710	-	2.77	0.23	0.0065	TOP	sequence orphan
SPBC1105.13c	chr2	3531731	3531733	-	2.63	1.73	3.6e-05	TOP	sequence orphan
SPBC1105.13c	chr2	3531840	3531933	-	-1.98	4.8	2.4e-10	BOTTOM	sequence orphan
SPBC1105.13c	chr2	3531866	3531870	-	-2	2.79	0.00012	TOP	sequence orphan
SPBC1105.13c	chr2	3531892	3531894	-	-1.44	1.84	0.041	TOP	sequence orphan
SPBC1105.13c	chr2	3531919	3531923	-	-1.77	0.83	0.02	TOP	sequence orphan
SPBC887.01	chr2	3540031	3540103	+	-1.03	5.23	0.0028	BOTTOM	acireductone dioxygenase family (predicted)
SPBC887.01	chr2	3540079	3540081	+	-1.16	4.55	0.026	TOP	acireductone dioxygenase family (predicted)
SPBC887.08	chr2	3552027	3552029	+	1.25	4.43	0.015	TOP	sequence orphan
SPBC887.12	chr2	3561023	3561030	+	1.88	3.21	7.9e-05	TOP	P-type ATPase (predicted)
SPBC887.14c	chr2	3570541	3570543	-	-1.93	0.58	0.011	TOP	5' to 3' DNA helicase, involved in DNA recombination and repair Pif1	pfh1
SPBC887.15c	chr2	3571852	3571854	-	5.6	-1.05	0.016	TOP	sphingosine hydroxylase Sur2	sur2
SPBC887.15c	chr2	3571950	3572000	-	1.15	3.28	0.0016	BOTTOM	sphingosine hydroxylase Sur2	sur2
SPBC887.15c	chr2	3572303	3572316	-	3.48	2.28	3.8e-14	BOTTOM	sphingosine hydroxylase Sur2	sur2
SPBC887.15c	chr2	3572306	3572308	-	3.56	-0.46	0.026	TOP	sphingosine hydroxylase Sur2	sur2
SPBC887.15c	chr2	3572312	3572316	-	3.24	2.39	1.3e-08	TOP	sphingosine hydroxylase Sur2	sur2
SPBC887.15c	chr2	3572553	3572555	-	2.68	0.15	0.0087	TOP	sphingosine hydroxylase Sur2	sur2
SPBC887.15c	chr2	3572595	3572600	-	1.16	6.89	0.0047	BOTTOM	sphingosine hydroxylase Sur2	sur2
SPBC887.15c	chr2	3572595	3572597	-	2.42	1.83	0.00026	TOP	sphingosine hydroxylase Sur2	sur2
SPBC887.15c	chr2	3573029	3573110	-	1.89	7.25	6.1e-05	BOTTOM	sphingosine hydroxylase Sur2	sur2
SPBC887.15c	chr2	3573035	3573037	-	3.06	-0.04	0.01	TOP	sphingosine hydroxylase Sur2	sur2
SPBC887.15c	chr2	3573062	3573064	-	1.74	2.65	0.011	TOP	sphingosine hydroxylase Sur2	sur2
SPBC887.15c	chr2	3573071	3573073	-	1.53	2.79	0.0057	TOP	sphingosine hydroxylase Sur2	sur2
SPBC887.15c	chr2	3573106	3573110	-	1.89	7.47	0.0018	TOP	sphingosine hydroxylase Sur2	sur2
SPBC887.15c	chr2	3573186	3573211	-	-2.02	1.08	5.6e-05	BOTTOM	sphingosine hydroxylase Sur2	sur2
SPBC887.15c	chr2	3573191	3573211	-	-1.9	1.62	0.0018	TOP	sphingosine hydroxylase Sur2	sur2
SPBC418.01c	chr2	3583825	3583884	-	1.09	8.1	0.00082	BOTTOM	imidazoleglycerol-phosphate synthase (predicted)	his4
SPBC418.01c	chr2	3583835	3583841	-	1.32	7.3	0.0018	TOP	imidazoleglycerol-phosphate synthase (predicted)	his4
SPBC16D10.06	chr2	3607169	3607187	+	-3.77	8.81	3.5e-32	BOTTOM	ZIP zinc transporter Zrt1	zrt1
SPBC16D10.06	chr2	3607175	3607178	+	-3.8	9.31	5e-23	TOP	ZIP zinc transporter Zrt1	zrt1
SPBC16D10.06	chr2	3607335	3607337	+	-3.92	-0.08	7.7e-05	TOP	ZIP zinc transporter Zrt1	zrt1
SPBC16D10.06	chr2	3607411	3607420	+	-3.38	2.03	3.4e-15	BOTTOM	ZIP zinc transporter Zrt1	zrt1
SPBC16D10.06	chr2	3607417	3607419	+	-2.92	1.69	1.1e-06	TOP	ZIP zinc transporter Zrt1	zrt1
SPBC16D10.08c	chr2	3614864	3614866	-	-1.54	1.21	0.041	TOP	heat shock protein Hsp104 (predicted)
SPBC16D10.08c	chr2	3615147	3615163	-	-2.12	2.15	8.7e-05	TOP	heat shock protein Hsp104 (predicted)
SPBC16D10.08c	chr2	3615262	3615277	-	-1.53	8.01	1.7e-06	BOTTOM	heat shock protein Hsp104 (predicted)
SPBC16D10.08c	chr2	3615269	3615271	-	-1.53	8.31	0.00016	TOP	heat shock protein Hsp104 (predicted)
SPBC16D10.09	chr2	3615432	3615434	+	-1.9	0.91	0.0083	TOP	PCNA	pcn1
SPBC16D10.10	chr2	3617950	3617952	+	-1.64	4.73	9.5e-05	TOP	tRNA specific adenosine deaminase subunit Tad2	tad2
SPBP8B7.32	chr2	3629483	3629487	+	-2.18	1.13	0.0027	TOP	dubious
SPBP8B7.32	chr2	3629561	3629575	+	-3.26	1.77	1e-13	BOTTOM	dubious
SPBP8B7.32	chr2	3629571	3629575	+	-3.97	0.53	4.7e-06	TOP	dubious
SPBP8B7.32	chr2	3629840	3629873	+	-1.8	4.11	1.4e-07	BOTTOM	dubious
SPBP8B7.32	chr2	3629859	3629861	+	-1.54	2.62	0.0034	TOP	dubious
SPBP8B7.32	chr2	3629865	3629868	+	-2.01	3.45	6.5e-05	TOP	dubious
SPBP8B7.32	chr2	3629922	3629924	+	-3.68	1.84	4.2e-10	TOP	dubious
SPBP8B7.05c	chr2	3642183	3642185	-	-1.16	6.63	0.0074	TOP	carbonic anhydrase (predicted)
SPBP8B7.05c	chr2	3642315	3642317	-	-1.23	4.35	0.0084	TOP	carbonic anhydrase (predicted)
SPBP8B7.08c	chr2	3646859	3646863	-	1.02	4.26	0.044	TOP	leucine carboxyl methyltransferase Ppm1 (predicted)	ppm1
SPBP8B7.18c	chr2	3669975	3669982	-	2.19	-0.02	0.0081	BOTTOM	TENA/THI family protein
SPBP8B7.19	chr2	3671587	3671589	+	-2.81	-0.55	0.013	TOP	FACT complex subunit Spt16	spt16
SPBP8B7.21	chr2	3676909	3676915	+	2.04	2.79	8.8e-05	TOP	ubiquitin C-terminal hydrolase Ubp3	ubp3
SPBP8B7.24c	chr2	3685344	3685347	-	2.22	3.45	2.1e-06	TOP	autophagy associated protein Atg8	atg8
SPBP8B7.30c	chr2	3697451	3697478	-	1.72	1.22	0.0011	BOTTOM	transcription factor Thi5	thi5
SPBP8B7.31	chr2	3698211	3698218	+	-1.32	4.26	0.0042	TOP	acid phosphatase (predicted)
SPBP8B7.31	chr2	3698226	3698229	+	-1.49	2.07	0.012	TOP	acid phosphatase (predicted)
SPBC13G1.08c	chr2	3741305	3741397	-	-1.11	5.25	0.00054	BOTTOM	Ash2-trithorax family protein	ash2
SPBC13G1.08c	chr2	3741338	3741341	-	-2.46	1.26	0.00011	TOP	Ash2-trithorax family protein	ash2
SPBC13G1.08c	chr2	3741365	3741369	-	-1.36	4.35	0.0024	TOP	Ash2-trithorax family protein	ash2
SPBC31F10.07	chr2	3762935	3762938	+	-1.21	3.19	0.028	TOP	cortical component Lsb5 (predicted)	lsb5
SPBC31F10.13c	chr2	3777425	3777427	-	-1.37	1.77	0.032	TOP	hira protein, histone chaperone Hip1	hip1
SPBC21C3.19	chr2	3830022	3830031	+	-1.44	10.77	4.5e-06	BOTTOM	SBDS family protein Rtc3 (predicted)
SPBC21C3.19	chr2	3830025	3830027	+	-1.43	11.29	0.0004	TOP	SBDS family protein Rtc3 (predicted)
SPBC21C3.19	chr2	3830265	3830267	+	-1.5	1.26	0.047	TOP	SBDS family protein Rtc3 (predicted)
SPBC23E6.03c	chr2	3843768	3843844	-	1.05	4.65	0.0038	BOTTOM	protein N-terminal amidase Nta1 (predicted)	nta1
SPBC23E6.09	chr2	3861447	3861456	+	-1.54	3.53	0.0064	BOTTOM	transcriptional corepressor Ssn6	ssn6
SPBC23E6.09	chr2	3861566	3861575	+	-1.64	2.69	0.0033	TOP	transcriptional corepressor Ssn6	ssn6
SPBC1604.15	chr2	3904550	3904590	-	1.16	3.69	0.048	BOTTOM	pig-T (predicted)	gpi16
SPBC1604.15	chr2	3904607	3904609	-	3.41	-0.6	0.016	TOP	pig-T (predicted)	gpi16
SPBC1604.05	chr2	3923572	3923574	-	1.64	3.06	0.00087	TOP	glucose-6-phosphate isomerase (predicted)	pgi1
SPBC1677.02	chr2	3934622	3934633	+	1.22	2.93	0.0025	BOTTOM	dolichol-phosphate mannosyltransferase subunit 3	dpm3
SPBC1677.02	chr2	3934624	3934627	+	1.49	3.05	0.0056	TOP	dolichol-phosphate mannosyltransferase subunit 3	dpm3
SPBC1677.02	chr2	3934940	3934960	+	1.36	2.3	0.026	TOP	dolichol-phosphate mannosyltransferase subunit 3	dpm3
SPBC26H8.13c	chr2	3961121	3961133	-	1.08	5.13	0.0019	BOTTOM	Siva family protein (predicted)
SPBC26H8.12	chr2	3977520	3977522	+	3.1	0.52	0.001	TOP	cytochrome c heme lyase (predicted)
SPBC3B9.10	chr2	4005320	4005322	+	6.95	0.3	2.7e-05	TOP	SNARE Vti1 (predicted)	vti1
SPBC215.06c	chr2	4039069	4039071	-	3.48	-0.52	0.0091	TOP	human LYAR homolog
SPBC215.09c	chr2	4047270	4047275	-	1.1	7.84	0.013	TOP	acetyl-CoA C-acetyltransferase Erg10 (predicted)	erg10
SPBC215.10	chr2	4049062	4049071	+	2.65	4.67	2.4e-10	TOP	haloacid dehalogenase-like hydrolase
SPBC215.10	chr2	4049062	4049071	+	2.65	4.01	3.7e-15	BOTTOM	haloacid dehalogenase-like hydrolase
SPBC1347.11	chr2	4082462	4082464	+	1.73	2.14	0.0026	TOP	stress responsive orphan 1	sro1
SPBC1347.11	chr2	4082462	4082465	+	1.73	1.65	0.00011	BOTTOM	stress responsive orphan 1	sro1
SPBC56F2.11	chr2	4091235	4091255	-	1.46	6.46	0.00029	BOTTOM	homoserine O-acetyltransferase Met6	met6
SPBC56F2.11	chr2	4091243	4091251	-	1.65	6.61	0.0017	TOP	homoserine O-acetyltransferase Met6	met6
SPBC56F2.09c	chr2	4094302	4094311	+	2.37	4.06	0.00018	TOP	arginine specific carbamoyl-phosphate synthase subunit Arg5 (predicted)	arg5
SPBC56F2.08c	chr2	4096521	4096523	+	2.46	-0.05	0.038	TOP	RNA-binding protein (predicted)
SPBC56F2.08c	chr2	4096521	4096532	+	2.89	0.03	0.00056	BOTTOM	RNA-binding protein (predicted)
SPBC56F2.15	chr2	4103832	4103836	-	-1.01	6.69	0.036	TOP	sequence orphan	tam13
SPBC56F2.06	chr2	4105969	4105997	-	1.28	3.51	0.011	BOTTOM	sequence orphan	mug147
SPBC1861.03	chr2	4133723	4133727	+	-1.59	0.8	0.047	TOP	NatC N-acetyltransferase complex subunit Mak10 (predicted)	mak10
SPBC14F5.04c	chr2	4159478	4159480	-	2.33	0.53	0.015	TOP	phosphoglycerate kinase Pgk1 (predicted)	pgk1
SPBC14F5.05c	chr2	4163835	4163868	-	1	10.12	0.0034	BOTTOM	S-adenosylmethionine synthetase	sam1
SPBC14F5.08	chr2	4172679	4172682	+	1.87	1.11	0.015	TOP	mediator complex subunit Med7	med7
SPBC14F5.09c	chr2	4175496	4175501	-	1.02	7.16	0.023	TOP	adenylosuccinate lyase Ade8	ade8
SPBC342.06c	chr2	4213966	4213986	-	3.83	2.15	2.3e-15	BOTTOM	RTT109 family histone lysine acetyltransferase	rtt109
SPBC342.06c	chr2	4213980	4213982	-	2.88	-0.2	0.029	TOP	RTT109 family histone lysine acetyltransferase	rtt109
SPBC16G5.02c	chr2	4217299	4217303	-	1.15	4.11	0.03	TOP	ribokinase (predicted)
SPBC16G5.07c	chr2	4226618	4226621	-	-1.84	1.32	0.0049	TOP	prohibitin (predicted)
SPBC16G5.14c	chr2	4238603	4238606	-	-1.59	0.78	0.048	TOP	40S ribosomal protein S3 (predicted)	rps3
SPBC16G5.18	chr2	4249816	4249820	+	-1.57	2.43	0.0028	TOP	C-14 sterol reductase Erg24 (predicted)	erg24
SPBC16C6.14	chr2	4322665	4322682	-	1.53	1.73	0.015	TOP	sporulation specific protein Spo2	spo2
SPBC16C6.02c	chr2	4332123	4332125	-	2.01	-0.05	0.048	TOP	chorein homolog (predicted)	vps1302
SPBC1539.03c	chr2	4366812	4366884	-	1.01	5.97	0.02	BOTTOM	argininosuccinate lyase (predicted)
SPBC1539.03c	chr2	4366875	4366884	-	1.28	5.13	0.033	TOP	argininosuccinate lyase (predicted)
SPBC1539.06	chr2	4372793	4372798	+	-1.29	2.26	0.006	BOTTOM	acyl-coenzyme A binding protein (predicted)
SPBC1539.06	chr2	4372796	4372798	+	-2	0.17	0.032	TOP	acyl-coenzyme A binding protein (predicted)
SPBC1289.16c	chr2	4428734	4428743	-	2.24	3.24	3.5e-06	TOP	copper amine oxidase-like protein Cao2	cao2
SPBC1289.16c	chr2	4428734	4428743	-	2.24	2.58	9.1e-09	BOTTOM	copper amine oxidase-like protein Cao2	cao2
SPBC8E4.04	chr2	4433402	4433442	-	1.22	5.95	0.00025	BOTTOM	alditol NADP+ 1-oxidoreductase activity (predicted)
SPBC8E4.12c	chr2	4441819	4442007	-	-2.82	5.08	7.9e-19	BOTTOM	extender of the chronological lifespan protein Ecl3	ecl3
SPBC8E4.12c	chr2	4441826	4441828	-	-2.84	5.22	7.8e-12	TOP	extender of the chronological lifespan protein Ecl3	ecl3
SPBC8E4.02c	chr2	4442531	4442567	+	-1.28	4.58	0.0002	BOTTOM	sequence orphan
SPBC8E4.02c	chr2	4442540	4442552	+	-1.21	5.05	0.012	TOP	sequence orphan
SPBC8E4.01c	chr2	4443921	4443924	+	-6.36	1.54	3.9e-14	TOP	inorganic phosphate transporter (predicted)
SPBC8E4.01c	chr2	4444096	4444109	+	-4.78	8.6	5.1e-42	BOTTOM	inorganic phosphate transporter (predicted)
SPBC8E4.01c	chr2	4444100	4444103	+	-4.8	9.13	5.6e-30	TOP	inorganic phosphate transporter (predicted)
SPBP4G3.03	chr2	4453040	4453042	+	4.37	2.06	8.6e-11	TOP	PI31 proteasome regulator related
SPBPB2B2.01	chr2	4457658	4457699	+	-4.33	-0.45	0.00053	TOP	amino acid permease (predicted)
SPBPB2B2.05	chr2	4466524	4466609	+	-2.43	0.56	0.0027	TOP	peptidase family C26 protein
SPBPB2B2.05	chr2	4466737	4466741	+	-5.47	0.65	9.9e-09	TOP	peptidase family C26 protein
SPBPB2B2.06c	chr2	4471039	4471168	-	-4.73	3.94	5.2e-31	BOTTOM	phosphoprotein phosphatase (predicted)
SPBPB2B2.06c	chr2	4471044	4471048	-	-4.8	4.29	1.3e-22	TOP	phosphoprotein phosphatase (predicted)
SPBPB2B2.06c	chr2	4471147	4471165	-	-3.61	0.23	0.00013	TOP	phosphoprotein phosphatase (predicted)
SPBPB2B2.06c	chr2	4472166	4472200	-	-5.89	-1.88	0.0025	BOTTOM	phosphoprotein phosphatase (predicted)
SPBPB2B2.07c	chr2	4475677	4475681	-	-5.48	-1.65	0.029	TOP	S. pombe specific DUF999 protein family 7
SPBPB2B2.08	chr2	4475970	4475978	+	-2.92	2.61	2.3e-14	BOTTOM	conserved fungal protein
SPBPB2B2.08	chr2	4475975	4475977	+	-3	2.93	1.1e-09	TOP	conserved fungal protein
SPBPB2B2.09c	chr2	4480180	4480182	-	1.81	0.92	0.031	TOP	2-dehydropantoate 2-reductase (predicted)
SPBPB2B2.12c	chr2	4487531	4487536	-	1.54	1.95	0.018	TOP	UDP-glucose 4-epimerase/aldose 1-epimerase Gal10	gal10
SPBCPT2R1.04c	chr2	4514769	4514812	-	4.4	2.19	5.3e-19	BOTTOM	S. pombe specific DUF999 protein family 10
SPBCPT2R1.04c	chr2	4514775	4514812	-	4.34	2.79	6.9e-14	TOP	S. pombe specific DUF999 protein family 10
SPCP20C8.03	chr3	31746	31926	+	5.49	2.46	2e-23	BOTTOM	S. pombe specific UPF0321 family protein 1
SPCP20C8.03	chr3	31845	31874	+	5.54	2.78	2.7e-16	TOP	S. pombe specific UPF0321 family protein 1
SPCP20C8.03	chr3	31901	31903	+	3.56	-0.44	0.02	TOP	S. pombe specific UPF0321 family protein 1
SPCP20C8.03	chr3	32548	32568	+	5.26	-1.36	0.049	TOP	S. pombe specific UPF0321 family protein 1
SPCC1884.01	chr3	36934	36963	+	3.84	0.67	4.8e-05	TOP	sequence orphan
SPCC1884.01	chr3	37103	37166	+	3.59	2.84	2e-11	TOP	sequence orphan
SPCC1884.02	chr3	43492	43645	+	1.35	4.75	9.4e-05	BOTTOM	NiCoT heavy metal ion transporter Nic1	nic1
SPCC1884.02	chr3	43616	43619	+	2.04	3.32	2.7e-05	TOP	NiCoT heavy metal ion transporter Nic1	nic1
SPCC757.03c	chr3	48469	48563	-	-3.41	2.41	2.9e-17	BOTTOM	ThiJ domain protein
SPCC757.03c	chr3	48482	48491	-	-3.72	2.83	1.7e-13	TOP	ThiJ domain protein
SPCC757.03c	chr3	48701	48708	-	2.82	-0.4	0.0017	BOTTOM	ThiJ domain protein
SPCC757.04	chr3	49562	49574	+	1.81	0.93	0.041	TOP	transcription factor (predicted)
SPCC757.05c	chr3	53696	53709	-	3.69	-0.32	0.0024	TOP	peptidase family M20 protein
SPCC757.05c	chr3	53984	53996	-	1.87	1.82	2.1e-05	BOTTOM	peptidase family M20 protein
SPCC757.05c	chr3	53984	53990	-	2.4	1.06	0.0012	TOP	peptidase family M20 protein
SPCC757.07c	chr3	58149	58151	-	-1.46	2.21	0.016	TOP	catalase	ctt1
SPCC757.08	chr3	62922	62969	+	1.76	2.46	0.0012	TOP	exosome subunit Rrp45	rrp45
SPCC757.08	chr3	62928	62969	+	1.77	1.7	6e-05	BOTTOM	exosome subunit Rrp45	rrp45
SPCC757.10	chr3	68104	68106	+	5.13	-1.5	0.049	TOP	endoplasmic reticulum membrane protein involved in assembly of the V-ATPase (predicted)	vph2
SPCC757.11c	chr3	71067	71089	-	-1.98	1.06	0.0094	TOP	membrane transporter (predicted)
SPCC757.12	chr3	72848	72939	+	1.19	7.78	0.037	BOTTOM	alpha-amylase homolog (predicted)
SPCC757.12	chr3	72869	72871	+	1.6	5.37	0.029	TOP	alpha-amylase homolog (predicted)
SPCC757.13	chr3	77149	77233	+	-1	4.52	0.003	BOTTOM	dipeptide transmembrane transporter (predicted)
SPCC757.13	chr3	77165	77176	+	-1.17	4.72	0.01	TOP	dipeptide transmembrane transporter (predicted)
SPCC613.01	chr3	80415	80417	+	1.64	1.9	0.0088	TOP	membrane transporter (predicted)
SPCC330.15c	chr3	114802	114881	+	-1.02	7.58	0.0021	BOTTOM	60S ribosomal protein L24 (predicted)	rpl2402
SPCC330.15c	chr3	114864	114867	+	-1.23	6.89	0.0039	TOP	60S ribosomal protein L24 (predicted)	rpl2402
SPCC330.05c	chr3	116226	116249	-	4.32	2.3	7e-19	BOTTOM	orotidine 5'-phosphate decarboxylase Ura4	ura4
SPCC330.05c	chr3	116226	116230	-	4.44	1.23	5.2e-07	TOP	orotidine 5'-phosphate decarboxylase Ura4	ura4
SPCC330.05c	chr3	116243	116249	-	3.94	2.22	4.5e-10	TOP	orotidine 5'-phosphate decarboxylase Ura4	ura4
SPCC320.16	chr3	117739	117741	-	-5.63	-1.5	0.017	TOP	threo-3-hydroxyaspartate ammonia-lyase (predicted)
SPCC320.16	chr3	117739	117779	-	-3.8	2.71	1.8e-21	BOTTOM	threo-3-hydroxyaspartate ammonia-lyase (predicted)
SPCC320.16	chr3	117750	117752	-	-3.51	0.48	4.3e-05	TOP	threo-3-hydroxyaspartate ammonia-lyase (predicted)
SPCC320.16	chr3	117766	117776	-	-3.91	1.45	3.1e-09	TOP	threo-3-hydroxyaspartate ammonia-lyase (predicted)
SPCC320.16	chr3	117928	117945	-	-2.31	4.92	6e-14	BOTTOM	threo-3-hydroxyaspartate ammonia-lyase (predicted)
SPCC320.16	chr3	117932	117934	-	-2.44	3.32	1.8e-06	TOP	threo-3-hydroxyaspartate ammonia-lyase (predicted)
SPCC330.06c	chr3	119960	119965	-	-1.89	1.07	0.029	TOP	thioredoxin peroxidase (predicted)
SPCC330.12c	chr3	137542	137558	-	1.54	2.65	4.3e-05	BOTTOM	succinate dehydrogenase (ubiquinone) cytochrome b subunit (predicted)	sdh3
SPCC330.12c	chr3	137544	137548	-	1.46	1.89	0.02	TOP	succinate dehydrogenase (ubiquinone) cytochrome b subunit (predicted)	sdh3
SPCC320.14	chr3	140249	140255	-	-5.54	0.68	2.3e-08	TOP	threo-3-hydroxyaspartate ammonia-lyase (predicted)
SPCC320.14	chr3	140287	140291	-	-4.77	2.5	7.3e-26	BOTTOM	threo-3-hydroxyaspartate ammonia-lyase (predicted)
SPCC320.14	chr3	140287	140289	-	-4.48	2.8	9e-16	TOP	threo-3-hydroxyaspartate ammonia-lyase (predicted)
SPCC320.14	chr3	140297	140299	-	-4.21	3.48	0.00014	TOP	threo-3-hydroxyaspartate ammonia-lyase (predicted)
SPCC320.03	chr3	170186	170194	-	1.98	0.22	0.0036	BOTTOM	transcription factor (predicted)
SPCC320.03	chr3	170190	170194	-	3.48	-0.52	0.0091	TOP	transcription factor (predicted)
SPCC320.03	chr3	170737	170739	-	-1.06	6.16	0.019	TOP	transcription factor (predicted)
SPCC1235.01	chr3	173893	173903	+	1.27	9.87	0.0014	BOTTOM	sequence orphan
SPCC1235.01	chr3	173897	173899	+	1.29	10.23	0.0089	TOP	sequence orphan
SPCC1235.05c	chr3	186879	186885	-	1.81	0.92	0.032	TOP	fun thirty related protein Fft2 (predicted)	fft2
SPCC1235.11	chr3	199953	200107	+	1.28	6.14	0.00012	BOTTOM	mitochondrial pyruvate transmembrane transporter subunit Mpc1	mpc1
SPCC1235.11	chr3	199988	199990	+	1.67	6.03	7.5e-05	TOP	mitochondrial pyruvate transmembrane transporter subunit Mpc1	mpc1
SPCC1235.18	chr3	209065	209073	+	-2.52	0.78	0.00071	TOP	dubious
SPCC1235.14	chr3	211785	211788	+	-1.75	0.97	0.017	TOP	hexose transporter Ght5	ght5
SPCC1235.14	chr3	212186	212188	+	-1.84	0.95	0.017	TOP	hexose transporter Ght5	ght5
SPCC548.06c	chr3	230422	230451	-	-1.38	6.93	1.1e-05	BOTTOM	hexose transporter Ght8 (predicted)	ght8
SPCC548.06c	chr3	230438	230444	-	-1.47	6.93	0.00035	TOP	hexose transporter Ght8 (predicted)	ght8
SPCC548.07c	chr3	235188	235202	-	-4.23	3.56	1.3e-24	BOTTOM	hexose transporter Ght1	ght1
SPCC548.07c	chr3	235194	235196	-	-5.12	1.68	3.3e-12	TOP	hexose transporter Ght1	ght1
SPCC1529.01	chr3	236396	236425	+	-1.27	0.56	0.034	BOTTOM	membrane transporter (predicted)
SPCC1529.01	chr3	236613	236615	+	-3.09	1.99	2e-07	TOP	membrane transporter (predicted)
SPCC1529.01	chr3	237104	237107	+	-5.2	0.33	8.2e-08	TOP	membrane transporter (predicted)
SPCC1529.01	chr3	237300	237303	+	-2.05	1.25	0.0024	TOP	membrane transporter (predicted)
SPCC794.01c	chr3	241767	241773	-	-3.43	4.09	1.3e-07	BOTTOM	glucose-6-phosphate 1-dehydrogenase (predicted)
SPCC794.01c	chr3	241771	241773	-	-2.79	2.28	0.0017	TOP	glucose-6-phosphate 1-dehydrogenase (predicted)
SPCC794.01c	chr3	241891	241893	-	-3.03	0.36	0.00013	TOP	glucose-6-phosphate 1-dehydrogenase (predicted)
SPCC794.01c	chr3	241891	241903	-	-2.34	3.74	8.3e-12	BOTTOM	glucose-6-phosphate 1-dehydrogenase (predicted)
SPCC794.01c	chr3	241992	242001	-	-3.43	3.81	9.8e-22	BOTTOM	glucose-6-phosphate 1-dehydrogenase (predicted)
SPCC794.01c	chr3	241995	242000	-	-3.35	3.52	6.2e-13	TOP	glucose-6-phosphate 1-dehydrogenase (predicted)
SPCC794.03	chr3	246261	246264	+	-2.52	-0.41	0.024	TOP	amino acid permease (predicted)
SPCC794.04c	chr3	251592	251594	-	-2.55	1.22	6.8e-05	TOP	membrane transporter (predicted)
SPCC794.04c	chr3	251592	251596	-	-2.12	1.23	8.4e-06	BOTTOM	membrane transporter (predicted)
SPCC794.04c	chr3	251959	252047	-	-1.43	7.98	5.5e-06	BOTTOM	membrane transporter (predicted)
SPCC794.04c	chr3	251989	251997	-	-1.41	8.34	0.00071	TOP	membrane transporter (predicted)
SPCC794.04c	chr3	252019	252024	-	-1.5	3.21	0.003	TOP	membrane transporter (predicted)
SPCC794.10	chr3	270933	270935	+	-3.49	-1.36	0.018	TOP	UTP-glucose-1-phosphate uridylyltransferase-like
SPCC794.12c	chr3	276483	276485	-	-2.14	1.19	0.0012	TOP	malic enzyme, malate dehydrogenase (oxaloacetate decarboxylating), Mae2	mae2
SPCC794.12c	chr3	276654	276657	-	-1.29	2.95	0.019	TOP	malic enzyme, malate dehydrogenase (oxaloacetate decarboxylating), Mae2	mae2
SPCC794.12c	chr3	276654	276657	-	-1.28	2.26	0.0029	BOTTOM	malic enzyme, malate dehydrogenase (oxaloacetate decarboxylating), Mae2	mae2
SPCC794.12c	chr3	277232	277272	-	-1.1	10.34	0.00075	BOTTOM	malic enzyme, malate dehydrogenase (oxaloacetate decarboxylating), Mae2	mae2
SPCC794.12c	chr3	277261	277263	-	-1.35	7.26	0.0028	TOP	malic enzyme, malate dehydrogenase (oxaloacetate decarboxylating), Mae2	mae2
SPCC794.12c	chr3	277317	277330	-	-1.26	1.91	0.0025	BOTTOM	malic enzyme, malate dehydrogenase (oxaloacetate decarboxylating), Mae2	mae2
SPCC794.15	chr3	277693	277702	+	-1.87	2.28	0.00058	TOP	dubious
SPCC553.10	chr3	284041	284227	-	-1.77	8.37	1.2e-08	BOTTOM	conserved fungal protein
SPCC553.10	chr3	284071	284073	-	-2.12	2.47	0.0033	TOP	conserved fungal protein
SPCC553.10	chr3	284086	284088	-	-1.68	3.29	0.00046	TOP	conserved fungal protein
SPCC553.10	chr3	284092	284094	-	-1.96	3.72	0.00059	TOP	conserved fungal protein
SPCC553.10	chr3	284133	284135	-	-1.84	6.84	3.2e-06	TOP	conserved fungal protein
SPCC553.10	chr3	284173	284175	-	-1.99	2.53	0.006	TOP	conserved fungal protein
SPCC553.10	chr3	284183	284185	-	-1.64	3.26	0.00075	TOP	conserved fungal protein
SPCC553.10	chr3	284194	284196	-	-1.64	4.77	8.8e-05	TOP	conserved fungal protein
SPCC553.10	chr3	284211	284213	-	-1.54	4.14	0.00043	TOP	conserved fungal protein
SPCC553.10	chr3	284224	284226	-	-2.01	3.95	3.1e-05	TOP	conserved fungal protein
SPCC553.10	chr3	284251	284255	-	-2.15	3.28	5.6e-09	BOTTOM	conserved fungal protein
SPCC553.10	chr3	284252	284255	-	-2.13	3.93	3.1e-06	TOP	conserved fungal protein
SPCC553.10	chr3	284271	284276	-	-1.54	1.37	0.0013	BOTTOM	conserved fungal protein
SPCC553.10	chr3	284290	284304	-	-1.6	3.42	3.5e-06	BOTTOM	conserved fungal protein
SPCC553.10	chr3	284290	284292	-	-1.51	2.26	0.0069	TOP	conserved fungal protein
SPCC553.10	chr3	284302	284304	-	-1.51	2.93	0.0022	TOP	conserved fungal protein
SPCC553.10	chr3	284324	284326	-	-2.42	1.85	7.9e-05	TOP	conserved fungal protein
SPCC553.10	chr3	284324	284330	-	-2.23	2.11	7.3e-07	BOTTOM	conserved fungal protein
SPCC553.10	chr3	284350	284353	-	-2.18	1.13	0.001	TOP	conserved fungal protein
SPCC553.10	chr3	284369	284372	-	-1.45	2.26	0.0015	BOTTOM	conserved fungal protein
SPCC553.10	chr3	284370	284372	-	-1.36	2.68	0.018	TOP	conserved fungal protein
SPCC553.10	chr3	284376	284378	-	-2.59	1	0.00023	TOP	conserved fungal protein
SPCC553.10	chr3	284581	284583	-	-2.48	1.03	0.00015	TOP	conserved fungal protein
SPCC553.10	chr3	284647	284649	-	-1.29	1.85	0.043	TOP	conserved fungal protein
SPCC553.10	chr3	284707	284711	-	-1.68	3.34	1.7e-06	BOTTOM	conserved fungal protein
SPCC553.10	chr3	284707	284710	-	-1.56	3.33	0.0011	TOP	conserved fungal protein
SPCC553.10	chr3	284737	284740	-	-1.37	0.85	0.0099	BOTTOM	conserved fungal protein
SPCC553.10	chr3	284738	284740	-	-1.39	1.38	0.042	TOP	conserved fungal protein
SPCC553.10	chr3	284966	284970	-	-2.2	2.31	2.9e-05	TOP	conserved fungal protein
SPCC553.10	chr3	284966	284970	-	-2.19	1.61	5.3e-07	BOTTOM	conserved fungal protein
SPCC553.10	chr3	285973	285989	-	1.93	3.76	2.6e-08	BOTTOM	conserved fungal protein
SPCC553.10	chr3	285986	285989	-	1.91	4.28	1.6e-05	TOP	conserved fungal protein
SPCC736.02	chr3	312950	312955	+	2.54	-0.52	0.047	TOP	sequence orphan
SPCC736.02	chr3	313138	313140	+	1.85	0.79	0.045	TOP	sequence orphan
SPCC736.02	chr3	313146	313157	+	1.7	2.7	0.0015	TOP	sequence orphan
SPCC736.08	chr3	326985	326995	+	1.86	0.38	0.047	TOP	CBF1/Su(H)/LAG-1 family transcription factor Cbf11	cbf11
SPCC736.08	chr3	327024	327027	+	3.41	-0.59	0.014	TOP	CBF1/Su(H)/LAG-1 family transcription factor Cbf11	cbf11
SPCC736.09c	chr3	329989	329996	-	1.46	2.2	0.00036	BOTTOM	TRAX
SPCC736.09c	chr3	329994	329996	-	1.35	2.58	0.017	TOP	TRAX
SPCC736.13	chr3	342065	342069	-	1.03	5.56	0.028	TOP	short chain dehydrogenase (predicted)
SPCC736.14	chr3	342096	342149	+	1.76	1.46	0.00035	BOTTOM	microtubule-associated protein Dis1	dis1
SPCC736.14	chr3	342107	342115	+	1.82	0.56	0.032	TOP	microtubule-associated protein Dis1	dis1
SPCC736.14	chr3	342140	342149	+	1.82	0.76	0.037	TOP	microtubule-associated protein Dis1	dis1
SPCC736.15	chr3	348555	348572	+	-1.21	10.55	0.00072	BOTTOM	eisosome BAR domain protein Pil1	pil1
SPCC736.15	chr3	348559	348561	+	-1.21	9.98	0.011	TOP	eisosome BAR domain protein Pil1	pil1
SPCC736.15	chr3	348898	349010	+	-1.54	4.71	9.9e-07	BOTTOM	eisosome BAR domain protein Pil1	pil1
SPCC736.15	chr3	348972	349009	+	-1.46	4.7	0.00068	TOP	eisosome BAR domain protein Pil1	pil1
SPCC736.15	chr3	349437	349440	+	-1.51	1.77	0.016	TOP	eisosome BAR domain protein Pil1	pil1
SPCC594.01	chr3	352556	352560	+	1.36	0.7	0.022	BOTTOM	DUF1769 family protein
SPCC594.01	chr3	352556	352593	+	1.54	3.46	0.0013	TOP	DUF1769 family protein
SPCC594.03	chr3	361817	361819	+	2.94	1.53	1.6e-05	TOP	sequence orphan
SPCC594.03	chr3	361931	361933	+	3.73	4.11	1.5e-14	TOP	sequence orphan
SPCC594.03	chr3	361931	361934	+	3.85	3.55	1.2e-20	BOTTOM	sequence orphan
SPCC594.03	chr3	362180	362187	+	1.86	1.91	1.7e-05	BOTTOM	sequence orphan
SPCC594.03	chr3	362180	362182	+	2.34	1.83	0.00018	TOP	sequence orphan
SPCC1682.01	chr3	372030	372035	+	6.04	-0.59	0.0015	TOP	ubiquinol-cytochrome-c reductase complex subunit 9 (predicted)	qcr9
SPCC1682.14	chr3	400977	401027	+	-1.01	4.12	0.0089	BOTTOM	60S ribosomal protein L19	rpl1902
SPCC306.08c	chr3	423370	423458	-	1.25	8.47	0.0002	BOTTOM	malate dehydrogenase (predicted)
SPCC306.08c	chr3	423421	423423	-	1.12	8.53	0.018	TOP	malate dehydrogenase (predicted)
SPCC306.08c	chr3	423443	423446	-	2.09	3.53	6.2e-06	TOP	malate dehydrogenase (predicted)
SPCC306.09c	chr3	426303	426371	-	1.19	8.1	0.00019	BOTTOM	adenylyl cyclase-associated protein Cap1	cap1
SPCC306.09c	chr3	426311	426313	-	1.46	8.12	0.0003	TOP	adenylyl cyclase-associated protein Cap1	cap1
SPCC4G3.17	chr3	440540	440542	-	3.4	0.26	0.0019	TOP	HD domain metal dependent phosphohydrolase (predicted)
SPCC4G3.14	chr3	444996	445011	-	-2.21	3.31	2.8e-07	BOTTOM	mitochondrial DNAJ domain protein Mdj1 (predicted)	mdj1
SPCC4G3.14	chr3	445002	445008	-	-2.28	3.16	2e-05	TOP	mitochondrial DNAJ domain protein Mdj1 (predicted)	mdj1
SPCC4G3.13c	chr3	445118	445120	+	-1.87	0.98	0.012	TOP	CUE domain protein Cue1/4 family involved in ER associated protein catabolism (predicted)
SPCC4G3.13c	chr3	445818	445823	+	5.5	-1.13	0.02	TOP	CUE domain protein Cue1/4 family involved in ER associated protein catabolism (predicted)
SPCC364.07	chr3	472245	472342	-	1.23	10.47	0.00043	BOTTOM	D-3 phosphoglycerate dehydrogenase (predicted)
SPCC364.07	chr3	472319	472325	-	1.78	9.59	2.5e-05	TOP	D-3 phosphoglycerate dehydrogenase (predicted)
SPCC970.05	chr3	507661	507674	-	2.07	1.26	0.0056	TOP	60S ribosomal protein L36	rpl3601
SPCP31B10.03c	chr3	526326	526332	-	4.13	1.49	3.1e-12	BOTTOM	mediator complex subunit Med31	med31
SPCP31B10.03c	chr3	526326	526328	-	4.23	1.57	3.9e-08	TOP	mediator complex subunit Med31	med31
SPCP31B10.03c	chr3	526330	526332	-	5.96	-0.66	0.0024	TOP	mediator complex subunit Med31	med31
SPCP31B10.04	chr3	526361	526399	+	8.46	1.73	3.8e-12	TOP	conserved fungal protein
SPCP31B10.03c	chr3	526577	526583	-	1.38	1.17	0.014	BOTTOM	mediator complex subunit Med31	med31
SPCP31B10.03c	chr3	526766	526769	-	1.69	1.23	0.039	TOP	mediator complex subunit Med31	med31
SPCP31B10.06	chr3	532508	532519	+	1.63	5.39	9.1e-05	TOP	C2 domain protein	mug190
SPCP31B10.06	chr3	532655	532658	+	-2.37	5.58	4.6e-08	TOP	C2 domain protein	mug190
SPCP31B10.06	chr3	532678	532681	+	-2.65	2.32	1.5e-06	TOP	C2 domain protein	mug190
SPCC962.03c	chr3	552823	552829	-	1.35	0.99	0.015	BOTTOM	karyopherin Cut15	cut15
SPCC1672.02c	chr3	563651	563653	-	1.74	1.25	0.035	TOP	switch-activating protein Sap1	sap1
SPCC1672.03c	chr3	567490	567536	-	1.32	5.01	3.5e-05	BOTTOM	guanine deaminase (predicted)
SPCC1672.03c	chr3	567528	567533	-	1.12	3.49	0.045	TOP	guanine deaminase (predicted)
SPCC1672.03c	chr3	568047	568051	-	-1.16	3.16	0.024	TOP	guanine deaminase (predicted)
SPCC1672.05c	chr3	570785	570798	-	1.07	1.47	0.038	BOTTOM	cytoplasmic tyrosine-tRNA ligase Yrs1 (predicted)	yrs1
SPCC1672.05c	chr3	570785	570787	-	5.6	-1.02	0.012	TOP	cytoplasmic tyrosine-tRNA ligase Yrs1 (predicted)	yrs1
SPCC1183.02	chr3	594658	594670	+	6.43	-0.88	3.6e-05	BOTTOM	glutathione S-transferase (predicted)
SPCC1183.02	chr3	595021	595024	+	1.1	4.78	0.018	TOP	glutathione S-transferase (predicted)
SPCC1183.03c	chr3	597119	597126	-	1.72	1.65	0.0093	TOP	frataxin	fxn1
SPCC1183.09c	chr3	613914	613921	-	3.3	1.83	1.7e-07	TOP	plasma membrane proteolipid Pmp31	pmp31
SPCC5E4.03c	chr3	641826	641830	-	7.17	0.52	3.6e-06	TOP	SAGA complex subunit/TATA-binding protein associated factor/transcription factor TFIID complex subunit Taf5	taf5
SPCC16C4.08c	chr3	677163	677165	-	2.32	1.74	0.00036	TOP	p21 activated protein kinase inhibitor Skb15	skb15
SPCC16C4.08c	chr3	677170	677172	-	1.64	1.75	0.015	TOP	p21 activated protein kinase inhibitor Skb15	skb15
SPCC16C4.10	chr3	685836	685838	+	1.45	2.2	0.016	TOP	6-phosphogluconolactonase (predicted)
SPCPJ732.02c	chr3	706822	706833	-	1.47	4.48	0.0036	TOP	xylulose kinase (predicted)
SPCPJ732.02c	chr3	706849	706851	-	1.99	3.14	0.00013	TOP	xylulose kinase (predicted)
SPCPJ732.02c	chr3	706897	706899	-	1.26	2.12	0.046	TOP	xylulose kinase (predicted)
SPCPJ732.02c	chr3	707418	707426	-	1.35	3.63	0.0023	BOTTOM	xylulose kinase (predicted)
SPCPJ732.02c	chr3	707424	707426	-	1.31	4	0.042	TOP	xylulose kinase (predicted)
SPCC18B5.01c	chr3	715351	715355	-	2.23	2.73	2e-05	TOP	brefeldin A efflux transporter Bfr1	bfr1
SPCC18B5.02c	chr3	718889	718899	-	1.24	4.58	0.00025	BOTTOM	brefeldin A efflux transporter Bfr1	bfr1
SPCC18B5.02c	chr3	718892	718896	-	1.29	4.14	0.0054	TOP	brefeldin A efflux transporter Bfr1	bfr1
SPCC1020.13c	chr3	752618	752625	+	4.04	0	0.0015	TOP	DDHD family phospholipase (predicted)
SPCC1020.10	chr3	761756	761768	-	-1.24	0.56	0.036	BOTTOM	serine/threonine protein kinase Oca2	oca2
SPCC1020.07	chr3	771963	771967	-	1.14	5.74	0.041	TOP	haloacid dehalogenase-like hydrolase
SPCC1020.06c	chr3	773349	773371	+	1.04	10.43	0.0016	BOTTOM	transaldolase (predicted)	tal1
SPCC1020.06c	chr3	773364	773366	+	1.03	11.05	0.02	TOP	transaldolase (predicted)	tal1
SPCC1020.05	chr3	777633	777637	-	2.88	-0.2	0.02	TOP	phosphoprotein phosphatase (predicted)
SPCC1020.04c	chr3	783041	783043	+	-1.08	4.85	0.037	TOP	DNA-directed RNA polymerase I, II and III subunit Rpb6	rpb6
SPCC1020.03	chr3	785716	785765	-	1.1	3.31	0.0032	BOTTOM	mitochondrial iron ion transporter (predicted)
SPCC1020.03	chr3	786107	786110	-	1.35	2.85	0.013	TOP	mitochondrial iron ion transporter (predicted)
SPCC1393.03	chr3	798676	798692	+	-1.48	1.54	0.041	TOP	40S ribosomal protein S15 (predicted)	rps1501
SPCC1393.10	chr3	817946	817963	+	-4.66	7.3	5.2e-41	BOTTOM	copper transporter complex subunit Ctr4	ctr4
SPCC1393.10	chr3	817948	817950	+	-4.68	7.58	1.9e-28	TOP	copper transporter complex subunit Ctr4	ctr4
SPCC1393.10	chr3	817955	817957	+	-3.57	1.15	2e-07	TOP	copper transporter complex subunit Ctr4	ctr4
SPCC1393.10	chr3	818800	818803	+	-3.63	-1.23	0.011	TOP	copper transporter complex subunit Ctr4	ctr4
SPCC1393.14	chr3	820188	820236	-	1.02	2.75	0.01	BOTTOM	nuclear telomere cap complex subunit Ten1	ten1
SPCC1393.12	chr3	823436	823456	+	-2.61	4.37	3.1e-13	BOTTOM	sequence orphan
SPCC1393.12	chr3	823448	823450	+	-3.01	2.66	1.4e-08	TOP	sequence orphan
SPCC1393.13	chr3	825059	825062	+	-2.31	0.58	0.0035	TOP	DUF89 family protein
SPCC1393.13	chr3	825083	825085	+	-3.75	-1.11	0.019	TOP	DUF89 family protein
SPCC63.08c	chr3	853684	853694	-	-2.4	-1.57	0.039	BOTTOM	autophagy and CVT pathway serine/threonine protein kinase Atg1	atg1
SPCC63.14	chr3	862405	862448	+	-1.63	6.92	4.3e-07	BOTTOM	conserved fungal protein
SPCC63.14	chr3	862422	862424	+	-1.52	6.28	0.0012	TOP	conserved fungal protein
SPCC63.14	chr3	862427	862429	+	-1.65	5.44	5.4e-05	TOP	conserved fungal protein
SPCC16A11.06c	chr3	880992	881005	-	1.5	1.25	0.006	BOTTOM	pig-B (predicted)	gpi10
SPCC16A11.14	chr3	894763	894767	+	5.5	-1.13	0.018	TOP	RSC complex subunit Sfh1	sfh1
SPCC24B10.05	chr3	908932	908934	+	1.02	4.11	0.044	TOP	Tim9-Tim10 complex subunit Tim9 (predicted)	tim9
SPCC24B10.05	chr3	908961	908969	+	1.58	4.06	0.00059	TOP	Tim9-Tim10 complex subunit Tim9 (predicted)	tim9
SPCC24B10.06	chr3	910369	910392	+	1.31	6.97	6.6e-05	BOTTOM	sequence orphan
SPCC24B10.06	chr3	910375	910381	+	1.38	7.44	0.0012	TOP	sequence orphan
SPCC24B10.11c	chr3	921620	921625	-	-6.54	-0.53	0.00075	TOP	THO complex subunit 7 Mft1 (predicted)	mft1
SPCC24B10.16c	chr3	930182	930186	-	2.41	-0.09	0.042	TOP	proteasome assembly chaperone 4 (predicted)
SPCPB16A4.05c	chr3	953759	953764	-	-1.8	0.96	0.015	TOP	urease accessory protein UREG (predicted)
SPCPB16A4.05c	chr3	953927	953932	-	1.57	2.89	0.0025	TOP	urease accessory protein UREG (predicted)
SPCPB16A4.05c	chr3	953927	953932	-	1.58	2.23	0.00012	BOTTOM	urease accessory protein UREG (predicted)
SPCPB16A4.05c	chr3	953956	953968	-	1.15	1.85	0.04	BOTTOM	urease accessory protein UREG (predicted)
SPCC1742.01	chr3	964880	964882	-	-1.86	0.65	0.013	TOP	galactose-specific flocculin Gsf2	gsf2
SPCC1742.01	chr3	966014	966016	-	-1.3	2.07	0.04	TOP	galactose-specific flocculin Gsf2	gsf2
SPCC1795.02c	chr3	995161	995165	+	1.74	3.79	0.0059	TOP	CaCA proton/calcium exchanger (predicted)	vcx1
SPCC825.04c	chr3	1030833	1030843	-	1.09	3.3	0.048	TOP	histone N-acetyltransferase Naa40 (predicted)	naa40
SPCC4B3.18	chr3	1144381	1144383	-	1.95	0.42	0.039	TOP	phosphopantothenate-cysteine ligase (predicted)
SPCC4B3.17	chr3	1146027	1146033	-	-1.28	4.49	0.0061	TOP	ubiquinol cytochrome-c reductase assembly protein Cbp3 (predicted)	cbp3
SPCC4B3.12	chr3	1157179	1157196	-	-1.27	3.87	0.0089	TOP	histone lysine methyltransferase Set9	set9
SPCC4B3.02c	chr3	1176674	1176722	+	1.06	6.11	0.019	TOP	Golgi transport protein Got1 (predicted)
SPCC4B3.02c	chr3	1176677	1176722	+	1.12	5.38	0.00056	BOTTOM	Golgi transport protein Got1 (predicted)
SPCC550.14	chr3	1216998	1217000	+	5.79	-0.83	0.0039	TOP	vigilin (predicted)	vgl1
SPCC550.14	chr3	1217169	1217171	+	5.88	-0.74	0.0023	TOP	vigilin (predicted)	vgl1
SPCC645.03c	chr3	1231421	1231423	-	1.34	3.61	0.0078	TOP	mitochondrial iron-sulfur protein Isa1	isa1
SPCC645.03c	chr3	1231421	1231449	-	1.55	4.18	2.8e-06	BOTTOM	mitochondrial iron-sulfur protein Isa1	isa1
SPCC645.03c	chr3	1231445	1231449	-	1.45	2.32	0.016	TOP	mitochondrial iron-sulfur protein Isa1	isa1
SPCC645.04	chr3	1231552	1231580	+	1.23	2.19	0.0039	BOTTOM	Smc5-6 complex non-SMC subunit Nse3	nse3
SPCC645.14c	chr3	1262776	1262850	-	-1.74	1.23	0.00019	BOTTOM	chaperone activator Sti1 (predicted)	sti1
SPCC23B6.03c	chr3	1277403	1277405	-	1.56	1.5	0.031	TOP	ATM checkpoint kinase	tel1
SPCC1322.04	chr3	1292597	1292609	+	2.43	0.3	0.013	TOP	UTP-glucose-1-phosphate uridylyltransferase Fyu1	fyu1
SPCC1322.10	chr3	1309605	1309620	+	1.5	10.62	1.3e-05	BOTTOM	cell wall protein Pwp1
SPCC1322.10	chr3	1309607	1309609	+	1.5	11.19	0.00086	TOP	cell wall protein Pwp1
SPCC1322.10	chr3	1309676	1309678	+	1.62	3.16	0.0036	TOP	cell wall protein Pwp1
SPCC1322.10	chr3	1310134	1310136	+	1.23	2.55	0.038	TOP	cell wall protein Pwp1
SPCC1322.10	chr3	1310170	1310176	+	1.07	5.11	0.0011	BOTTOM	cell wall protein Pwp1
SPCC1322.10	chr3	1310171	1310174	+	1.04	5.39	0.027	TOP	cell wall protein Pwp1
SPCC132.03	chr3	1331161	1331204	+	1.2	6.37	0.00025	BOTTOM	sequence orphan
SPCC132.03	chr3	1331186	1331196	+	1.25	6.76	0.0037	TOP	sequence orphan
SPCC132.04c	chr3	1336136	1336140	-	1.14	3.27	0.043	TOP	NAD-dependent glutamate dehydrogenase Gdh2 (predicted)	gdh2
SPCC132.04c	chr3	1336399	1336402	-	2.6	1.23	0.0005	TOP	NAD-dependent glutamate dehydrogenase Gdh2 (predicted)	gdh2
SPCC132.04c	chr3	1336399	1336408	-	2.91	4.54	1e-17	BOTTOM	NAD-dependent glutamate dehydrogenase Gdh2 (predicted)	gdh2
SPCC132.04c	chr3	1336405	1336407	-	2.82	3.13	3.6e-08	TOP	NAD-dependent glutamate dehydrogenase Gdh2 (predicted)	gdh2
SPCC338.18	chr3	1340962	1341020	-	2.25	1.12	2.7e-05	BOTTOM	sequence orphan
SPCC338.12	chr3	1355612	1355614	-	-1.17	5.08	0.021	TOP	proteinase B inhibitor Pbi2 (predicted)	pbi2
SPCC338.05c	chr3	1367261	1367285	+	2.37	1.02	0.0017	TOP	ubiquitin conjugating enzyme Mms2	mms2
SPCC1281.06c	chr3	1395205	1395231	-	1.14	2.84	0.0055	BOTTOM	acyl-coA desaturase (predicted)
SPCC1281.07	chr3	1396892	1396895	+	1.02	4.71	0.042	TOP	acyl-coA desaturase (predicted)
SPCC622.02	chr3	1404544	1404549	+	2.88	-0.21	0.011	TOP	dubious
SPCC622.02	chr3	1404609	1404616	+	3.17	0.98	4.2e-05	TOP	dubious
SPCC61.03	chr3	1444572	1444584	+	-3.38	0.36	2.2e-05	TOP	NADHX dehydratase (predicted)
SPCC61.04c	chr3	1447572	1447590	-	1.82	3.95	8.3e-05	TOP	Rab GTPase binding (predicted)
SPCC11E10.01	chr3	1451735	1451774	+	-1.2	6.47	0.00038	BOTTOM	cystathionine beta-lyase (predicted)
SPCC11E10.01	chr3	1451751	1451753	+	-1.28	6.8	0.0034	TOP	cystathionine beta-lyase (predicted)
SPCC188.12	chr3	1504882	1504890	+	3.21	0.62	0.00036	TOP	septin Spn6 (predicted)	spn6
SPCC188.13c	chr3	1510503	1510513	-	3.15	-0.83	0.033	TOP	dicer	dcr1
SPCC584.16c	chr3	1526032	1526155	-	-1.76	2.63	9.2e-07	BOTTOM	sequence orphan
SPCC584.16c	chr3	1526094	1526155	-	-1.99	2.25	0.00013	TOP	sequence orphan
SPCC584.04	chr3	1534811	1534828	+	1.69	0.55	0.0044	BOTTOM	translation release factor class II eRF3	sup35
SPCC1753.01c	chr3	1542090	1542093	-	1.28	4.03	0.0089	TOP	single-stranded DNA binding protein Ssb2	ssb2
SPCC1753.02c	chr3	1546093	1546114	-	-3.54	6.11	1.3e-26	BOTTOM	G-protein coupled receptor Git3	git3
SPCC1753.02c	chr3	1546093	1546096	-	-3.39	4.07	2.3e-13	TOP	G-protein coupled receptor Git3	git3
SPCC162.06c	chr3	1576653	1576661	+	1.16	3.82	0.022	TOP	vacuolar sorting protein Vps60 (predicted)
[truncated: 138 more rows]
