# Supplementary material for: Tor Signaling Regulates Transcription of Amino Acid Permeases through a GATA Transcription Factor Gaf1 in Fission Yeast
Source: PLoS One. 2015 Dec 21;10(12):e0144677. doi: 10.1371/journal.pone.0144677 (PMC4686964; doi:10.1371/journal.pone.0144677)
Supplement: S3 Table — (XLSX) [file pone.0144677.s007.xlsx]

## Sheet: Sheet1
S3 Table. The expression profiling of amino acid permeses with TPM (transcripts per million）≥1 based on CAGE TSS clustering.
Systematic ID	Gene name	Product	Chr	Start	End	Strand	Expression Ratio
							tor2/wt	Δtor1/wt
SPAC1039.09	isp5	amino acid permease Isp5	chr1	5466751	5466759	+	15.5007	0
SPBPB2B2.01	SPBPB2B2.01	amino acid permease, unknown 12	chr2	4457639	4457730	+	72.7954	0
SPAC869.10c	put4	proline specific permease	chr1	5493081	5493580	+	2.41482	0.248394
SPAP7G5.06	per1	amino acid permease, unknown 4	chr1	3749417	3749534	+	2.22636	0.198694
SPAC869.11	cat1	cationic amino acid transporter Cat1	chr1	5491444	5491507	-	0.186657	2.69067
SPCPB1C11.02		amino acid permease, unknown 16	chr3	2072650	2073249	+	3.72021	2.74636
SPBPB10D8.01		cysteine transporter	chr2	80560	81017	+	1.2055	0
SPCPB1C11.03		cysteine transporter	chr3	2076790	2076902	+	1.70696	0.319026
SPCC584.13		amino acid permease, unknown 14	chr3	1515866	1516152	+	1.00676	1.88785
SPAC3H1.09c	avt3	vacuolar amino acid efflux transporter Avt3	chr1	1949108	1949243	-	0.920666	0.96724
SPBC12C2.13c	fnx1	vacuolar membrane amino acid uptake transporter Fnx1	chr2	2444013	2444313	+	1.10539	1.05371
SPAC2G11.13	atg22	vacuolar amino acid efflux transporter Atg22	chr1	836248	836302	+	1.67943	0.844669
SPBC3E7.06c	fnx2	vacuolar membrane amino acid uptake transporter Fnx2	chr2	2670044	2670088	-	1.66378	1.18281
SPCC965.11c	agp3	amino acid transporter	chr3	2305700	2306429	-	1.21706	1.25731
SPCC794.03		amino acid permease, unknown 13	chr3	245923	245933	+	1.10096	0.946863
SPBC15C4.04c		amino acid permease, unknown 10	chr2	2244752	2244778	-	1.13789	1.4096
SPBC359.03c	aat1	amino acid permease, unknown 8	chr2	113358	113480	-	1.08568	0.845256
SPAC11D3.08c		amino acid permease, unknown 1	chr1	122526	122665	-	1.55334	1.32485
SPBC18H10.16	can1	arginine transporter Can1	chr2	1796890	1796966	+	1.10476	0.758693
SPBC1685.07c	avt5	vacuolar amino acid efflux transporter Avt8	chr2	512839	512857	-	1.6403	1.0443
SPCC74.04		amino acid permease, unknown 15	chr3	1936442	1936443	+	0	0
SPAC12B10.09		S-adenosylmethionine transporter	chr1	4588422	4588709	+	1.09803	1.27326
