# Supplementary material for: Tor Signaling Regulates Transcription of Amino Acid Permeases through a GATA Transcription Factor Gaf1 in Fission Yeast
Source: PLoS One. 2015 Dec 21;10(12):e0144677. doi: 10.1371/journal.pone.0144677 (PMC4686964; doi:10.1371/journal.pone.0144677)
Supplement: S4 Table — (XLSX) [file pone.0144677.s008.xlsx]

## Sheet: Sheet1
S4 Table. The TSSs of amino acid permeasesthat were up-regulated or down-regulated in tor2-287 or Δtor1 cells with log(2)FC≥1 or log(2)FC≤-1.
Cells	Systematic ID	Gene name	Product	Chr	Start	End	Strand	logFC	logConc	p-value	peak
Δtor1	SPAC2G11.13	atg22	vacuolar amino acid efflux trasporter Atg22	chr1	837249	837305	+	5.43	1.5	1.7e-15	BOTTOM
Δtor1	SPAC2G11.13	atg22	vacuolar amino acid efflux trasporter Atg22	chr1	837290	837294	+	5.18	1.08	3.5e-07	TOP
Δtor1	SPAP7G5.06	per1	plasma membrane amino acid permease Per1	chr1	3748726	3748739	+	-1.79	6.19	0.0015	TOP
tor2-287	SPAP7G5.06	per1	plasma membrane amino acid permease Per1	chr1	3748726	3748739	+	2.31	8.25	0.0072	TOP
tor2-287	SPAP7G5.06	per1	plasma membrane amino acid permease Per1	chr1	3748726	3748743	+	2.28	7.58	0.00037	BOTTOM
tor2-287	SPAP7G5.06	per1	plasma membrane amino acid permease Per1	chr1	3749012	3749015	+	2.43	-0.08	0.048	BOTTOM
tor2-287	SPAP7G5.06	per1	plasma membrane amino acid permease Per1	chr1	3749418	3749535	+	1.04	6.32	0.039	BOTTOM
Δtor1	SPAP7G5.06	per1	plasma membrane amino acid permease Per1	chr1	3749438	3749440	+	-2.58	2.98	0.0021	TOP
Δtor1	SPAP7G5.06	per1	plasma membrane amino acid permease Per1	chr1	3749518	3749522	+	-2.46	1.57	3.3e-07	BOTTOM
Δtor1	SPAP7G5.06	per1	plasma membrane amino acid permease Per1	chr1	3749518	3749520	+	-2.17	1.7	0.0012	TOP
Δtor1	SPAP7G5.06	per1	plasma membrane amino acid permease Per1	chr1	3749532	3749535	+	-2.67	4.58	3.2e-09	TOP
Δtor1	SPAP7G5.06	per1	plasma membrane amino acid permease Per1	chr1	3749532	3749535	+	-2.67	3.9	6e-13	BOTTOM
Δtor1	SPAC1039.01		amino acid permease	chr1	5444794	5444856	+	-3.03	2.9	1.6e-10	BOTTOM
tor2-287	SPAC1039.01		amino acid permease	chr1	5444794	5444875	+	1.99	5.03	0.00011	BOTTOM
Δtor1	SPAC1039.01		amino acid permease	chr1	5444850	5444854	+	-3.66	3.09	1.4e-08	TOP
tor2-287	SPAC1039.01		amino acid permease	chr1	5444850	5444854	+	2.17	5.33	0.012	TOP
tor2-287	SPAC1039.09	isp5	amino acid permease Isp5	chr1	5466751	5466760	+	3.85	5.29	1.1e-25	BOTTOM
Δtor1	SPAC1039.09	isp5	amino acid permease Isp5	chr1	5466753	5466760	+	-3.58	2.05	3.3e-10	TOP
tor2-287	SPAC1039.09	isp5	amino acid permease Isp5	chr1	5466753	5466760	+	3.85	5.95	6e-15	TOP
tor2-287	SPAC869.11	cat1	cationic amino acid transporter Cat1	chr1	5490506	5490538	-	3.56	-0.26	0.00066	BOTTOM
Δtor1	SPAC869.11	cat1	cationic amino acid transporter Cat1	chr1	5491437	5491520	-	1.33	6.08	8e-05	BOTTOM
tor2-287	SPAC869.11	cat1	cationic amino acid transporter Cat1	chr1	5491444	5491520	-	-2.69	4.49	2.8e-10	BOTTOM
Δtor1	SPAC869.11	cat1	cationic amino acid transporter Cat1	chr1	5491459	5491463	-	2.09	2.38	0.00027	TOP
tor2-287	SPAC869.11	cat1	cationic amino acid transporter Cat1	chr1	5491468	5491507	-	-2.74	4.9	1.5e-06	TOP
Δtor1	SPAC869.11	cat1	cationic amino acid transporter Cat1	chr1	5491475	5491477	-	1.07	4.9	0.031	TOP
Δtor1	SPAC869.10c	put4	proline specific plasma membrane permease Put4	chr1	5493082	5493169	+	-2.01	6.76	6.7e-11	BOTTOM
tor2-287	SPAC869.10c	put4	proline specific plasma membrane permease Put4	chr1	5493082	5493169	+	1.13	8.11	0.012	BOTTOM
Δtor1	SPAC869.10c	put4	proline specific plasma membrane permease Put4	chr1	5493162	5493166	+	-2.14	7.36	3e-08	TOP
Δtor1	SPAC869.10c	put4	proline specific plasma membrane permease Put4	chr1	5493544	5493554	+	2.58	-0.61	0.018	BOTTOM
tor2-287	SPAC869.10c	put4	proline specific plasma membrane permease Put4	chr1	5493691	5493695	+	3.19	0.05	0.011	TOP
Δtor1	SPBPB10D8.01		cysteine transporter	chr2	80527	80580	+	-1.37	1.55	0.04	TOP
Δtor1	SPBPB10D8.01		cysteine transporter	chr2	80922	81018	+	-3.89	3.94	8.7e-26	BOTTOM
Δtor1	SPBPB10D8.01		cysteine transporter	chr2	80922	80927	+	-2.63	2.19	4.1e-06	TOP
Δtor1	SPBPB10D8.01		cysteine transporter	chr2	80961	80967	+	-3.73	2.57	5.7e-12	TOP
Δtor1	SPBPB10D8.01		cysteine transporter	chr2	81016	81018	+	-5.11	3.28	1.6e-20	TOP
Δtor1	SPBC18H10.16	can1	arginine transporter Can1	chr2	1796966	1796968	+	-1.5	1	0.041	TOP
Δtor1	SPBC19F8.06c	meu22	amino acid permease, predicted Meu22	chr2	3242520	3242533	-	1.51	3.69	0.0014	TOP
Δtor1	SPBC19F8.06c	meu22	amino acid permease, predicted Meu22	chr2	3242520	3242533	-	1.51	3.03	3.4e-05	BOTTOM
tor2-287	SPBPB2B2.01		amino acid permease	chr2	4457636	4457779	+	5.66	4.77	9.7e-37	BOTTOM
tor2-287	SPBPB2B2.01		amino acid permease	chr2	4457657	4457699	+	5.33	5.09	5.7e-20	TOP
Δtor1	SPBPB2B2.01		amino acid permease	chr2	4457658	4457699	+	-4.33	-0.45	0.00053	TOP
tor2-287	SPBPB2B2.01		amino acid permease	chr2	4457704	4457706	+	7.21	0.51	6.7e-05	TOP
tor2-287	SPBPB2B2.01		amino acid permease	chr2	4457727	4457729	+	7.51	0.84	4e-06	TOP
Δtor1	SPCC794.03		amino acid permease	chr3	246261	246264	+	-2.52	-0.41	0.024	TOP
Δtor1	SPCC794.04c		membrane transporter	chr3	251592	251594	-	-2.55	1.22	6.8e-05	TOP
Δtor1	SPCC794.04c		membrane transporter	chr3	251592	251596	-	-2.12	1.23	8.4e-06	BOTTOM
Δtor1	SPCC794.04c		membrane transporter	chr3	251592	251594	-	-2.55	1.22	6.8e-05	TOP
Δtor1	SPCC794.04c		membrane transporter	chr3	251592	251596	-	-2.12	1.23	8.4e-06	BOTTOM
Δtor1	SPCC794.04c		membrane transporter	chr3	251959	252047	-	-1.43	7.98	5.5e-06	BOTTOM
Δtor1	SPCC794.04c		membrane transporter	chr3	251959	252047	-	-1.43	7.98	5.5e-06	BOTTOM
Δtor1	SPCC794.04c		membrane transporter	chr3	251989	251997	-	-1.41	8.34	0.00071	TOP
Δtor1	SPCC794.04c		membrane transporter	chr3	251989	251997	-	-1.41	8.34	0.00071	TOP
Δtor1	SPCC794.04c		membrane transporter	chr3	252019	252024	-	-1.5	3.21	0.003	TOP
Δtor1	SPCC794.04c		membrane transporter	chr3	252019	252024	-	-1.5	3.21	0.003	TOP
Δtor1	SPCPB1C11.02		amino acid permease	chr3	2072844	2072850	+	1.34	3.7	0.00015	BOTTOM
Δtor1	SPCPB1C11.02		amino acid permease	chr3	2072844	2072846	+	1.77	2.52	0.0021	TOP
Δtor1	SPCPB1C11.02		amino acid permease	chr3	2072844	2072850	+	1.34	3.7	0.00015	BOTTOM
Δtor1	SPCPB1C11.02		amino acid permease	chr3	2072844	2072846	+	1.77	2.52	0.0021	TOP
tor2-287	SPCPB1C11.02		amino acid permease	chr3	2072844	2072850	+	1.58	3.92	0.00019	BOTTOM
tor2-287	SPCPB1C11.02		amino acid permease	chr3	2072847	2072850	+	1.67	4.27	0.0058	TOP
Δtor1	SPCPB1C11.03		cysteine transporter	chr3	2076865	2076868	+	-1.67	4.81	0.00032	TOP
